# Supplementary material for: Persistence of F-Specific RNA Coliphages in Surface Waters from a Produce Production Region along the Central Coast of California
Source: PLoS One. 2016 Jan 19;11(1):e0146623. doi: 10.1371/journal.pone.0146623 (PMC4718509; doi:10.1371/journal.pone.0146623)
Supplement: S1 File — Excel 2007 file. (XLSX) [file pone.0146623.s001.xlsx]

## Sheet: Sheet1
Plans for phage survival QB													Values are in Celsius						wunderground.com
Purpose: to see how temperature and host presence affect phage survival									MS2										Salinas historical weather
low temp is expected to last longer							expt#	temp	phage	Famp			(2005-2014)	mean temp					KSNS location
3 reps			3				25	10C	yes	yes			mar-jun	max	avg	min
2 temps	25C and 10C		2				26	10C	yes	yes			average	22.7778	14.3889	8.55556				max temp			mean temp			min temp					max temp			mean temp			min temp
with and without Famp hosts			3				27	10C	yes	yes			stdev	2.29809	0.552461	1.46285				max	avg	min	max	avg	min	max	avg	min			max	avg	min	max	avg	min	max	avg	min
and without phage							28	10C	yes	no									nov2012-feb2013	96	63	48	78	53	40	59	43	28		june-sept2013	85	72	62	72	64	57	63	56	47
			18	# of flasks required			29	10C	yes	no			(2005-2014)	mean temp					nov2011-feb2012	77	64	54	61	52	42	53	40	27		june-sept2012	85	71	64	68	63	57	60	54	47
			72	total # of flasks			30	10C	yes	no			march	max	avg	min			nov2010-feb2011	81	63	52	65	54	43	55	43	31		june-sept2011	85	70	62	70	63	58	59	55	51
each of the 4 phages will be tested							31	10C	no	yes			average	17.6667	12.6111	8.83333			nov2009-feb2010	79	62	48	61	52	40	51	42	29		june-sept2010	101	70	62	80	62	57	59	54	49
plating will be done on DAL and using spread plating							32	10C	no	yes			stdev	2.42586	1.28434	1.62394			nov2008-feb2009	90	65	50	72	54	41	54	42	30		june-sept2009	97	71	63	78	63	59	59	55	47
							33	10C	no	yes									nov2007-feb2008	81	60	44	64	50	42	51	41	30		june-sept2008	105	73	57	81	63	55	61	53	45
							34	25C	yes	yes			(2005-2014)	mean temp					nov2006-feb2007	81	61	48	64	50	36	51	39	23		june-sept2007	88	71	61	70	63	57	62	55	46
Phage spiking level is 1x10^6 pfu/ml							35	25C	yes	yes			april	max	avg	min			nov2005-feb2006	86	64	54	68	54	44	55	44	32		june-sept2006	117	72	63	76	62	40	63	54	1
Famp/strep spiking level is also 1x10^6 cfu/ml							36	25C	yes	yes			average	20.0556	13.5	9.27778			nov2012-feb2014	75	62	51	62	52	42	54	43	28		june-sept2005	91	70	63	72	62	56	60	54	48
							37	25C	yes	no			stdev	3.52777	0.870567	0.870567			nov2011-feb2013	75	60	50	60	51	43	55	43	32		june-sept2004	97	72	64	76	63	58	62	56	48
Sampling of each flask will draw out							38	25C	yes	no
							39	25C	yes	no			(2005-2014)	mean temp
	vol needed						40	25C	no	yes			may	max	avg	min				mean temp				mean temp							mean temp				mean temp
plating onto DAL in triplicate	300 ul						41	25C	no	yes			average	20.6111	15.1111	12.1111				max	avg	min		max	avg	min					max	avg	min		max	avg	min
Plating onto TSA plate in triplicate	300 ul						42	25C	no	yes			stdev	3.0367	0.81985	1.16534			mar-june 2005	70	58	49		21.1111	14.4444	9.44444				2005-03-01	70	56	50		21.1111	13.3333	10
for dilutions	100 ul						43	10C	no	no									mar-june 2006	70	57	44		21.1111	13.8889	6.66667				2006-03-01	55	50	44		12.7778	10	6.66667
							44	10C	no	no			(2005-2014)	mean temp					mar-june 2007	70	57	44		21.1111	13.8889	6.66667				2007-03-01	66	55	44		18.8889	12.7778	6.66667
							45	10C	no	no			june	max	avg	min			mar-june 2008	81	57	47		27.2222	13.8889	8.33333				2008-03-01	60	54	47		15.5556	12.2222	8.33333
							46	25C	no	no			average	20.8333	16.3333	13.7778			mar-june 2009	79	58	46		26.1111	14.4444	7.77778				2009-03-01	63	53	46		17.2222	11.6667	7.77778
							47	25C	no	no			stdev	2.58265	0.468486	0.630718			mar-june 2010	70	57	47		21.1111	13.8889	8.33333				2010-03-01	62	54	47		16.6667	12.2222	8.33333
							48	25C	no	no									mar-june 2011	72	58	47		22.2222	14.4444	8.33333				2011-03-01	69	55	48		20.5556	12.7778	8.88889
													(2005-2014)	mean temp					mar-june 2012	71	58	49		21.6667	14.4444	9.44444				2012-03-01	63	55	49		17.2222	12.7778	9.44444
									12	6			july	max	avg	min			mar-june 2013	71	59	48		21.6667	15	8.88889				2013-03-01	64	56	51		17.7778	13.3333	10.5556
	~800 ul								60 DAL	30 spread			average	20.5556	17.2222	15.1111			mar-june 2014	76	60	53		24.4444	15.5556	11.6667				2014-03-01	66	59	53		18.8889	15	11.6667
									90 plates				stdev	1.71734	0.585607	0.51052
									60 tubes														avg	22.7778	14.3889	8.55556								avg	17.6667	12.6111	8.83333
													(2005-2014)	mean temp									stdev	2.29809	0.552461	1.46285								stdev	2.42586	1.28434	1.62394
	phage	Famp		tubes for overlays									august	max	avg	min
dil 0	1000000	1000000		84	overlay 5ml soft agar, 100 ul Famp , 100 ul phage sample								average	21.7778	17.5	14.4444															mean temp				mean temp
dil 1	100000	100000		126 total agar plates									stdev	2.68103	0.796512	3.62887															max	avg	min		max	avg	min
dil 2	10000	10000			700 mls of media minimum each sampling day																									2005-04-01	60	55	49		15.5556	12.7778	9.44444
dil 3	1000	1000																												2006-04-01	62	55	50		16.6667	12.7778	10
dil 4	100	100																												2007-04-01	63	55	49		17.2222	12.7778	9.44444
dil 5	10	10																												2008-04-01	72	55	47		22.2222	12.7778	8.33333
dil 6	1	1																												2009-04-01	79	57	47		26.1111	13.8889	8.33333
																														2010-04-01	62	55	49		16.6667	12.7778	9.44444
																														2011-04-01	72	56	47		22.2222	13.3333	8.33333
																														2012-04-01	71	58	49		21.6667	14.4444	9.44444
	schedule of sampling																													2013-04-01	66	58	48		18.8889	14.4444	8.88889
day 0	sample only the inoculum, since we know how much is going in			autoclave dishware																										2014-04-01	74	59	52		23.3333	15	11.1111
day 1	results	wash, and reautoclave dishware. Label plates and restart Famp culture
day 2	sample	autoclave dishware																																avg	20.0556	13.5	9.27778
day 3	results	wash, and reautoclave dishware. Label plates and restart Famp culture																																stdev	3.52777	0.870567	0.870567
day 4	sample	autoclave dishware
day 5	results	wash, and reautoclave dishware. Label plates and restart Famp culture																													mean temp				mean temp
																															max	avg	min		max	avg	min
																														2005-05-01	66	60	55		18.8889	15.5556	12.7778
	day																													2006-05-01	65	59	56		18.3333	15	13.3333
	0	2015-05-27	Wednesday				6 mls of phage stock																							2007-05-01	70	58	52		21.1111	14.4444	11.1111
	1	2015-05-28	Thursday				6 mls of Famp stock solution (OD600=0.3)																							2008-05-01	80	59	52		26.6667	15	11.1111
	2	2015-05-29	Friday																											2009-05-01	69	59	53		20.5556	15	11.6667
	3	2015-05-30	Saturday																											2010-05-01	61	57	51		16.1111	13.8889	10.5556
	4	2015-05-31	Sunday				24000	45																						2011-05-01	67	58	52		19.4444	14.4444	11.1111
	5	2015-06-01	Monday				1080000																							2012-05-01	67	59	56		19.4444	15	13.3333
	6	2015-06-02	Tuesday																											2013-05-01	70	61	54		21.1111	16.1111	12.2222
	7	2015-06-03	Wednesday	off																										2014-05-01	76	62	57		24.4444	16.6667	13.8889
	8	2015-06-04	Thursday
	9	2015-06-05	Friday			needed	cfu/ml	cfu/ml	volume																									avg	20.6111	15.1111	12.1111
	10	2015-06-06	Saturday			0.5	100000000	1000000	50																									stdev	3.0367	0.81985	1.16534
	11	2015-06-07	Sunday
	12	2015-06-08	Monday			500 uls of culture (phage or Famp)																									mean temp				mean temp
	13	2015-06-09	Tuesday			will be added to each flask as needed																									max	avg	min		max	avg	min
	14	2015-06-10	Wednesday																											2005-06-01	64	61	56		17.7778	16.1111	13.3333
	15	2015-06-11	Thursday																											2006-06-01	70	62	58		21.1111	16.6667	14.4444
	16	2015-06-12	Friday																											2007-06-01	67	60	56		19.4444	15.5556	13.3333
	17	2015-06-13	Saturday																											2008-06-01	81	61	55		27.2222	16.1111	12.7778
	18	2015-06-14	Sunday																											2009-06-01	69	62	59		20.5556	16.6667	15
	19	2015-06-15	Monday																											2010-06-01	70	61	57		21.1111	16.1111	13.8889
	20	2015-06-16	Tuesday																											2011-06-01	70	61	56		21.1111	16.1111	13.3333
	21	2015-06-17	Wednesday																											2012-06-01	68	62	57		20	16.6667	13.8889
	22	2015-06-18	Thursday																											2013-06-01	71	63	57		21.6667	17.2222	13.8889
	23	2015-06-19	Friday																											2014-06-01	65	61	57		18.3333	16.1111	13.8889
	24	2015-06-20	Saturday
	25	2015-06-21	Sunday																															avg	20.8333	16.3333	13.7778
	26	2015-06-22	Monday																															stdev	2.58265	0.468486	0.630718
	27	2015-06-23	Tuesday
	28	2015-06-24	Wednesday																												mean temp				mean temp
	29	2015-06-25	Thursday																												max	avg	min		max	avg	min
	30	2015-06-26	Friday																											2005-07-01	72	63	60		22.2222	17.2222	15.5556
	31	2015-06-27	Saturday																											2006-07-01	76	64	58		24.4444	17.7778	14.4444
	32	2015-06-28	Sunday																											2007-07-01	68	63	58		20	17.2222	14.4444
	33	2015-06-29	Monday																											2008-07-01	68	63	58		20	17.2222	14.4444
	34	2015-06-30	Tuesday																											2009-07-01	69	62	60		20.5556	16.6667	15.5556
	35	2015-07-01	Wednesday																											2010-07-01	65	61	59		18.3333	16.1111	15
	36	2015-07-02	Thursday																											2011-07-01	69	63	60		20.5556	17.2222	15.5556
	37	2015-07-03	Friday																											2012-07-01	66	63	60		18.8889	17.2222	15.5556
	38	2015-07-04	Saturday																											2013-07-01	68	63	59		20	17.2222	15
	39	2015-07-05	Sunday																											2014-07-01	69	65	60		20.5556	18.3333	15.5556
	40	2015-07-06	Monday
	41	2015-07-07	Tuesday																															avg	20.5556	17.2222	15.1111
	42	2015-07-08	Wednesday																															stdev	1.71734	0.585607	0.51052
	43	2015-07-09	Thursday
	44	2015-07-10	Friday																												mean temp				mean temp
	45	2015-07-11	Saturday																												max	avg	min		max	avg	min
	46	2015-07-12	Sunday																											2005-08-01	65	62	60		18.3333	16.6667	15.5556
	47	2015-07-13	Monday																											2006-08-01	72	62	40		22.2222	16.6667	4.44444
	48	2015-07-14	Tuesday																											2007-08-01	70	63	58		21.1111	17.2222	14.4444
	49	2015-07-15	Wednesday																											2008-08-01	73	64	60		22.7778	17.7778	15.5556
	50	2015-07-16	Thursday																											2009-08-01	78	65	60		25.5556	18.3333	15.5556
	51	2015-07-17	Friday																											2010-08-01	80	62	58		26.6667	16.6667	14.4444
	52	2015-07-18	Saturday																											2011-08-01	66	63	60		18.8889	17.2222	15.5556
	53	2015-07-19	Sunday																											2012-08-01	68	63	60		20	17.2222	15.5556
	54	2015-07-20	Monday																											2013-08-01	71	65	60		21.6667	18.3333	15.5556
	55	2015-07-21	Tuesday																											2014-08-01	69	66	64		20.5556	18.8889	17.7778
	56	2015-07-22	Wednesday
	57	2015-07-23	Thursday																															avg	21.7778	17.5	14.4444
	58	2015-07-24	Friday																															stdev	2.68103	0.796512	3.62887
	59	2015-07-25	Saturday
	60	2015-07-26	Sunday
	61	2015-07-27	Monday
	62	2015-07-28	Tuesday
	63	2015-07-29	Wednesday
	64	2015-07-30	Thursday
	65	2015-07-31	Friday
	66	2015-08-01	Saturday

## Sheet: MS2 data-figures
						Day	Log CFU or PFU/mL										endpoint					Log CFU or PFU/mL
			phage	host			0	1	3	5	8	20	29	dvalue	average	stdev	dvalue	average	stdev			0	0	0	1	1	1	3	3	3	5	5	5	8	8	8	20	20	20	29	29	29		dvalue	average	stdev
		10C	yes	yes		10C, MS2, host	6.30535	6.99564	6.62325	5.97313	5.63347	4.22789	0	9.62712	9.04895	0.629153	9.62712	9.04895	0.629153		10C, MS2, host	6.30535	6.34635	6.36922	6.99564	6.97772	6.96848	6.62325	6.68124	6.75587	5.97313	6.0086	5.86923	5.63347	5.82607	5.61278	4.22789	4.15836	3.98227	0	0	0		10C, MS2, host	9.04895	0.629153
		10C	yes	yes		10C, MS2, host	6.34635	6.97772	6.68124	6.0086	5.82607	4.15836	0	9.14081			9.14081				10C, MS2, no host	6.35984	6.35218	6.47567	7.03342	6.83885	6.78533	6.5682	6.54407	6.66276	5.82607	5.81291	5.82607	5.65321	5.72428	5.5563	3.13672	3.23805	3.13988	0	0	0		10C, MS2, no host	6.20769	0.213386
		10C	yes	yes		10C, MS2, host	6.36922	6.96848	6.75587	5.86923	5.61278	3.98227	0	8.37891			8.37891				10C, host	6.45484	6.4216	6.41497	6.62325	6.57978	6.5682	6.38021	6.38917	6.39794	6.17609	6.07188	6.04922	4.86923	4.41664	4.13988	3.38561	3.29226	3.02938	2.90849	3.01284	2.83885		10C, host	5.47457	1.69704
		10C	yes	no		10C, MS2, no host	6.35984	7.03342	6.5682	5.82607	5.65321	3.13672	0	6.20518	6.20769	0.213386	6.20518	6.20769	0.213386		25C, MS2, host	6.36173	6.36549	6.29667	6.46389	6.33846	6.36549	6.27416	5.40993	5.26717	3.22011	4.32838	4.10037	0	0	0	0	0	0	0	0	0		25C, MS2, host	2.10752	0.455621
		10C	yes	no		10C, MS2, no host	6.35218	6.83885	6.54407	5.81291	5.72428	3.23805	0	6.42233			6.42233				25C, MS2, no host	6.36173	6.48855	6.41497	5.25285	5.2014	5.17609	0	0	0	0	0	0	0	0	0	0	0	0	0	0	0		25C, MS2, no host	0.828634	0.0651588
		10C	yes	no		10C, MS2, no host	6.47567	6.78533	6.66276	5.82607	5.5563	3.13988	0	5.99558			5.99558				25C, host	6.35218	6.45179	6.45484	5.98227	5.79934	6.23045	4.33846	4.86923	4.44404	4.17026	4.28103	4.43933	3.93952	3.80618	3.01703	0	0	0	0	0	0		25C, host	1.6258	0.233719
		10C	no	yes		10C, host	6.45484	6.62325	6.38021	6.17609	4.86923	3.38561	2.90849	6.51627	5.47457	1.69704	8.1774	8.26474	0.212954
		10C	no	yes		10C, host	6.4216	6.57978	6.38917	6.07188	4.41664	3.29226	3.01284	6.39111			8.50748
		10C	no	yes		10C, host	6.41497	6.5682	6.39794	6.04922	4.13988	3.02938	2.83885	3.51634			8.10934
		25C	yes	yes		25C, MS2, host	6.36173	6.46389	6.27416	3.22011	0	0	0	1.59154	2.10752	0.455621	1.59154	2.10752	0.455621
		25C	yes	yes		25C, MS2, host	6.36549	6.33846	5.40993	4.32838	0	0	0	2.45446			2.45446
		25C	yes	yes		25C, MS2, host	6.29667	6.36549	5.26717	4.10037	0	0	0	2.27656			2.27656
		25C	yes	no		25C, MS2, no host	6.36173	5.25285	0	0	0	0	0	0.901815	0.828634	0.0651588	0.901815	0.828634	0.0651588
		25C	yes	no		25C, MS2, no host	6.48855	5.2014	0	0	0	0	0	0.776908			0.776908
		25C	yes	no		25C, MS2, no host	6.41497	5.17609	0	0	0	0	0	0.807179			0.807179
		25C	no	yes		25C, host	6.35218	5.98227	4.33846	4.17026	3.93952	0	0	1.48978	1.6258	0.233719	3.31584	2.88893	0.508015
		25C	no	yes		25C, host	6.45179	5.79934	4.86923	4.28103	3.80618	0	0	1.89567			3.02388
		25C	no	yes		25C, host	6.45484	6.23045	4.44404	4.43933	3.01703	0	0	1.49194			2.32706
Phage:	MS2
Date:	5-14-15 read on 5-15-15
Sample:	GABOSR water from 5-13-15
Expt day:	0
		DAL	spread									concentration
expt#	temp	phage	Famp	dil 0	dil 1	dil 2	dil 3	dil 4	dil 5	dil 6		cfu or pfu/ml	log
1	10C	yes	yes				202	32	2	0		2020000	6.30535
2	10C	yes	yes				222	12	2	0		2220000	6.34635
3	10C	yes	yes				234	29	0	0		2340000	6.36922
4	10C	yes	no				229	13	3	0		2290000	6.35984
5	10C	yes	no				225	19	1	0		2250000	6.35218
6	10C	yes	no				299	28	2	0		2990000	6.47567
7	10C	no	yes				285	27	0	0		2850000	6.45484
8	10C	no	yes				264	24	3	0		2640000	6.4216
9	10C	no	yes				260	22	4	0		2600000	6.41497
10	25C	yes	yes				230	33	3	0		2300000	6.36173
11	25C	yes	yes				232	26	3	0		2320000	6.36549
12	25C	yes	yes				198	12	0	0		1980000	6.29667
13	25C	yes	no				230	24	0	0		2300000	6.36173
14	25C	yes	no				308	31	0	0		3080000	6.48855
15	25C	yes	no				260	33	9	0		2600000	6.41497
16	25C	no	yes				225	21	3	0		2250000	6.35218
17	25C	no	yes				283	36	3	0		2830000	6.45179
18	25C	no	yes				285	36	6	0		2850000	6.45484
19	10C	no	no	0	ND	ND	ND	ND	ND	ND
20	10C	no	no	0	ND	ND	ND	ND	ND	ND
21	10C	no	no	0	ND	ND	ND	ND	ND	ND
22	25C	no	no	0	ND	ND	ND	ND	ND	ND
23	25C	no	no	0	ND	ND	ND	ND	ND	ND
24	25C	no	no	0	ND	ND	ND	ND	ND	ND
		DAL overlays					78 plates
		spread plates
Phage:	MS2
Date:	5-15-15 read on 5-16-15
Sample:	GABOSR
Expt day:	1
		DAL	spread									concentration
expt#	temp	phage	Famp	dil 0	dil 1	dil 2	dil 3	dil 4	dil 5	dil 6		cfu or pfu/ml	log
1	10C	yes	yes		TNTC	TNTC	TNTC	99	ND	ND		9900000	6.99564
2	10C	yes	yes		TNTC	TNTC	TNTC	95	ND	ND		9500000	6.97772
3	10C	yes	yes		TNTC	TNTC	TNTC	93	ND	ND		9300000	6.96848
4	10C	yes	no		TNTC	TNTC	TNTC	108	ND	ND		10800000	7.03342
5	10C	yes	no		TNTC	TNTC	TNTC	69	ND	ND		6900000	6.83885
6	10C	yes	no		TNTC	TNTC	TNTC	61	ND	ND		6100000	6.78533
7	10C	no	yes		TNTC	TNTC	558	42	ND	ND		4200000	6.62325
8	10C	no	yes		TNTC	TNTC	345	38	ND	ND		3800000	6.57978
9	10C	no	yes		TNTC	TNTC	TNTC	37	ND	ND		3700000	6.5682
10	25C	yes	yes		TNTC	TNTC	291	39	ND	ND		2910000	6.46389
11	25C	yes	yes		TNTC	TNTC	218	18	ND	ND		2180000	6.33846
12	25C	yes	yes		TNTC	TNTC	232	23	ND	ND		2320000	6.36549
13	25C	yes	no		TNTC	179	19	13	ND	ND		179000	5.25285
14	25C	yes	no		TNTC	159	13	1	ND	ND		159000	5.2014
15	25C	yes	no		TNTC	150	13	5	ND	ND		150000	5.17609
16	25C	no	yes		TNTC	TNTC	96	9	ND	ND		960000	5.98227
17	25C	no	yes		TNTC	TNTC	63	8	ND	ND		630000	5.79934
18	25C	no	yes		TNTC	TNTC	170	6	ND	ND		1700000	6.23045
19	10C	no	no	ND	ND	ND	ND	ND	ND	ND
20	10C	no	no	ND	ND	ND	ND	ND	ND	ND
21	10C	no	no	ND	ND	ND	ND	ND	ND	ND
22	25C	no	no	ND	ND	ND	ND	ND	ND	ND
23	25C	no	no	ND	ND	ND	ND	ND	ND	ND
24	25C	no	no	ND	ND	ND	ND	ND	ND	ND
		DAL overlays					72 plates
		spread plates
Phage:	MS2
Date:	5-17-15 read on 5-18-15
Sample:	GABOSR
Expt day:	3
		DAL	spread									concentration
expt#	temp	phage	Famp	dil 0	dil 1	dil 2	dil 3	dil 4	dil 5	dil 6		cfu or pfu/ml	log
1	10C	yes	yes		TNTC	TNTC	327	42	ND	ND		4200000	6.62325
2	10C	yes	yes		TNTC	TNTC	381	48	ND	ND		4800000	6.68124
3	10C	yes	yes		TNTC	TNTC	426	57	ND	ND		5700000	6.75587
4	10C	yes	no		TNTC	TNTC	388	37	ND	ND		3700000	6.5682
5	10C	yes	no		TNTC	TNTC	338	35	ND	ND		3500000	6.54407
6	10C	yes	no		TNTC	TNTC	423	46	ND	ND		4600000	6.66276
7	10C	no	yes		TNTC	TNTC	240	25	ND	ND		2400000	6.38021
8	10C	no	yes		TNTC	TNTC	245	31	ND	ND		2450000	6.38917
9	10C	no	yes		TNTC	TNTC	250	26	ND	ND		2500000	6.39794
10	25C	yes	yes		TNTC	TNTC	188	13	ND	ND		1880000	6.27416
11	25C	yes	yes		TNTC	257	40	4	ND	ND		257000	5.40993
12	25C	yes	yes		TNTC	185	17	2	ND	ND		185000	5.26717
13	25C	yes	no	3	0	0	0		ND	ND		1	0
14	25C	yes	no	5	2	0	0		ND	ND		1	0
15	25C	yes	no	1	0	0	0		ND	ND		1	0
16	25C	no	yes		218	26	2	0	ND	ND		21800	4.33846
17	25C	no	yes		TNTC	74	16	1	ND	ND		74000	4.86923
18	25C	no	yes		278	22	3	0	ND	ND		27800	4.44404
19	10C	no	no	ND	ND	ND	ND	ND	ND	ND
20	10C	no	no	ND	ND	ND	ND	ND	ND	ND
21	10C	no	no	ND	ND	ND	ND	ND	ND	ND
22	25C	no	no	ND	ND	ND	ND	ND	ND	ND
23	25C	no	no	ND	ND	ND	ND	ND	ND	ND
24	25C	no	no	ND	ND	ND	ND	ND	ND	ND
		DAL overlays					72 plates
		spread plates
Phage:	MS2
Date:	5-19-15 read on 5-20-15
Sample:	GABOSR
Expt day:	5
		DAL	spread									concentration
expt#	temp	phage	Famp	dil 0	dil 1	dil 2	dil 3	dil 4	dil 5	dil 6		cfu or pfu/ml	log
1	10C	yes	yes		TNTC	TNTC	94	11	ND	ND		940000	5.97313
2	10C	yes	yes		TNTC	TNTC	102	9	ND	ND		1020000	6.0086
3	10C	yes	yes		TNTC	TNTC	74	3	ND	ND		740000	5.86923
4	10C	yes	no		TNTC	TNTC	67	2	ND	ND		670000	5.82607
5	10C	yes	no		TNTC	TNTC	65	1	ND	ND		650000	5.81291
6	10C	yes	no		TNTC	TNTC	67	5	ND	ND		670000	5.82607
7	10C	no	yes		TNTC	TNTC	150	15	ND	ND		1500000	6.17609
8	10C	no	yes		TNTC	TNTC	118	10	ND	ND		1180000	6.07188
9	10C	no	yes		TNTC	TNTC	112	12	ND	ND		1120000	6.04922
10	25C	yes	yes	166	13	0	0		ND	ND		1660	3.22011
11	25C	yes	yes	TNTC	213	21	0		ND	ND		21300	4.32838
12	25C	yes	yes	TNTC	126	3	0		ND	ND		12600	4.10037
13	25C	yes	no	1	0				ND	ND		1	0
14	25C	yes	no	0	0				ND	ND		1	0
15	25C	yes	no	0	0				ND	ND		1	0
16	25C	no	yes	TNTC	148				ND	ND		14800	4.17026
17	25C	no	yes	TNTC	191				ND	ND		19100	4.28103
18	25C	no	yes	TNTC	275				ND	ND		27500	4.43933
19	10C	no	no	ND	ND	ND	ND	ND	ND	ND
20	10C	no	no	ND	ND	ND	ND	ND	ND	ND
21	10C	no	no	ND	ND	ND	ND	ND	ND	ND
22	25C	no	no	ND	ND	ND	ND	ND	ND	ND
23	25C	no	no	ND	ND	ND	ND	ND	ND	ND
24	25C	no	no	ND	ND	ND	ND	ND	ND	ND
		DAL overlays					60 plates
		spread plates
Phage:	MS2
Date:	5-22-15 read on 5-23-15
Sample:	GABOSR
Expt day:	8
		DAL	spread									concentration
expt#	temp	phage	Famp	dil 0	dil 1	dil 2	dil 3	dil 4	dil 5	dil 6		cfu or pfu/ml	log
1	10C	yes	yes	TNTC	TNTC	TNTC	43		ND	ND		430000	5.63347
2	10C	yes	yes	TNTC	TNTC	TNTC	67		ND	ND		670000	5.82607
3	10C	yes	yes	TNTC	TNTC	TNTC	41		ND	ND		410000	5.61278
4	10C	yes	no	TNTC	TNTC	TNTC	45		ND	ND		450000	5.65321
5	10C	yes	no	TNTC	TNTC	TNTC	53		ND	ND		530000	5.72428
6	10C	yes	no	TNTC	TNTC	TNTC	36		ND	ND		360000	5.5563
7	10C	no	yes	TNTC	TNTC	74	10		ND	ND		74000	4.86923
8	10C	no	yes	TNTC	261	40	2		ND	ND		26100	4.41664
9	10C	no	yes	TNTC	138	12	3		ND	ND		13800	4.13988
10	25C	yes	yes	6	0				ND	ND		1	0
11	25C	yes	yes	1	1				ND	ND		1	0
12	25C	yes	yes	1	0				ND	ND		1	0
13	25C	yes	no	4	1				ND	ND		1	0
14	25C	yes	no	1	0				ND	ND		1	0
15	25C	yes	no	5	1				ND	ND		1	0
16	25C	no	yes	TNTC	87				ND	ND		8700	3.93952
17	25C	no	yes	TNTC	64				ND	ND		6400	3.80618
18	25C	no	yes	104	26				ND	ND		1040	3.01703
19	10C	no	no	ND	ND	ND	ND	ND	ND	ND
20	10C	no	no	ND	ND	ND	ND	ND	ND	ND
21	10C	no	no	ND	ND	ND	ND	ND	ND	ND
22	25C	no	no	ND	ND	ND	ND	ND	ND	ND
23	25C	no	no	ND	ND	ND	ND	ND	ND	ND
24	25C	no	no	ND	ND	ND	ND	ND	ND	ND
		DAL overlays					54 plates
		spread plates
Phage:	MS2
Date:	6-3-15 read on 6-4-15
Sample:	GABOSR
Expt day:	20
		DAL	spread									concentration
expt#	temp	phage	Famp	dil 0	dil 1	dil 2	dil 3	dil 4	dil 5	dil 6		cfu or pfu/ml	log
1	10C	yes	yes	TNTC	169	24			ND	ND		16900	4.22789
2	10C	yes	yes	TNTC	144	12			ND	ND		14400	4.15836
3	10C	yes	yes	TNTC	96	15			ND	ND		9600	3.98227
4	10C	yes	no	137	12	2			ND	ND		1370	3.13672
5	10C	yes	no	173	30	1			ND	ND		1730	3.23805
6	10C	yes	no	138	9	3			ND	ND		1380	3.13988
7	10C	no	yes	243	17	0			ND	ND		2430	3.38561
8	10C	no	yes	196	22	1			ND	ND		1960	3.29226
9	10C	no	yes	107	10	1			ND	ND		1070	3.02938
10	25C	yes	yes	ND	ND				ND	ND		1	0
11	25C	yes	yes	ND	ND				ND	ND		1	0
12	25C	yes	yes	ND	ND				ND	ND		1	0
13	25C	yes	no	ND	ND				ND	ND		1	0
14	25C	yes	no	ND	ND				ND	ND		1	0
15	25C	yes	no	ND	ND				ND	ND		1	0
16	25C	no	yes	0	0				ND	ND		1	0
17	25C	no	yes	0	0				ND	ND		1	0
18	25C	no	yes	0	0				ND	ND		1	0
19	10C	no	no	ND	ND	ND	ND	ND	ND	ND
20	10C	no	no	ND	ND	ND	ND	ND	ND	ND
21	10C	no	no	ND	ND	ND	ND	ND	ND	ND
22	25C	no	no	ND	ND	ND	ND	ND	ND	ND
23	25C	no	no	ND	ND	ND	ND	ND	ND	ND
24	25C	no	no	ND	ND	ND	ND	ND	ND	ND
		DAL overlays					33 plates
		spread plates
Phage:	MS2
Date:	6-12-15 read on 6-13-15
Sample:	GABOSR
Expt day:	29
		DAL	spread									concentration
expt#	temp	phage	Famp	dil 0	dil 1	dil 2	dil 3	dil 4	dil 5	dil 6		cfu or pfu/ml	log
1	10C	yes	yes	6	0				ND	ND		1	0
2	10C	yes	yes	3	0				ND	ND		1	0
3	10C	yes	yes	3	0				ND	ND		1	0
4	10C	yes	no	0	0				ND	ND		1	0
5	10C	yes	no	0	0				ND	ND		1	0
6	10C	yes	no	1	0				ND	ND		1	0
7	10C	no	yes	81	4				ND	ND		810	2.90849
8	10C	no	yes	103	14				ND	ND		1030	3.01284
9	10C	no	yes	69	6				ND	ND		690	2.83885
10	25C	yes	yes	ND	ND				ND	ND		1	0
11	25C	yes	yes	ND	ND				ND	ND		1	0
12	25C	yes	yes	ND	ND				ND	ND		1	0
13	25C	yes	no	ND	ND				ND	ND		1	0
14	25C	yes	no	ND	ND				ND	ND		1	0
15	25C	yes	no	ND	ND				ND	ND		1	0
16	25C	no	yes	0					ND	ND		1	0
17	25C	no	yes	3					ND	ND		1	0
18	25C	no	yes	3					ND	ND		1	0
19	10C	no	no	0	ND	ND	ND	ND	ND	ND		1
20	10C	no	no	0	ND	ND	ND	ND	ND	ND		1
21	10C	no	no	0	ND	ND	ND	ND	ND	ND		1
22	25C	no	no	0	ND	ND	ND	ND	ND	ND		1
23	25C	no	no	0	ND	ND	ND	ND	ND	ND		1
24	25C	no	no	0	ND	ND	ND	ND	ND	ND		1
		DAL overlays					27 plates
		spread plates

## Sheet: GA data-figures
				Log CFU or PFU/mL									endpoint						Log CFU or PFU/mL
			0	1	3	5	8	13	29	dvalue	average	stdev	dvalue	average	stdev			0	0	0	1	1	1	3	3	3	5	5	5	8	8	8	13	13	13	29	29	29
		10C, GA, host	6.51851	6.88649	6.08636	5.18469	4.94448	4.25527	2.36173	5.08249	4.6226	0.534106	6.97654	7.19619	0.296551		10C, GA, host	6.51851	6.65321	6.8451	6.88649	6.89763	6.96379	6.08636	6.11394	6.09691	5.18469	5.17898	5.24304	4.94448	4.96848	4.86332	4.25527	4.2014	4.40654	2.36173	2.5563	2.99564
		10C, GA, host	6.65321	6.89763	6.11394	5.17898	4.96848	4.2014	2.5563	4.74854			7.07851				10C, GA, no host	6.65321	6.8451	6.69897	7.04139	6.91381	6.92942	5.50515	5.74819	5.95904	5.26245	5.04139	4.99564	4.74036	4.59106	4.65321	3.88081	4.02531	4.14922	0	0	0
		10C, GA, host	6.8451	6.96379	6.09691	5.24304	4.86332	4.40654	2.99564	4.03678			7.53352				10C, host	6.43616	6.59106	6.53148	6.49136	6.54407	6.50515	6.18184	6.08636	6.13672	5.36736	5.17609	5.45788	4.18469	4.08636	3.87506	3.74036	3.59106	3.49136	0	0	0
		10C, GA, no host	6.69897	7.04139	5.50515	5.26245	4.74036	3.88081	0	4.08453	4.00902	0.354614	4.61294	4.93908	0.502688		25C, GA, host	6.61278	6.69897	6.53148	4.11394	5.23553	4.59106	2.87506	2.99564	2.91381	0	0	1	0	0	0	0	0	0	0	0	0
		10C, GA, no host	6.79934	6.91381	5.74819	5.04139	4.59106	4.02531	0	3.62274			4.68631				25C, GA, no host	6.49136	6.74036	6.49136	5.31597	5.04922	4.87506	2.74036	2.65321	2.59106	0	0	0	0	0	0	0	0	0	0	0	0
		10C, GA, no host	6.50515	6.92942	5.95904	4.99564	4.65321	4.14922	0	4.3198			5.51799				25C, host	6.4133	6.47712	6.59106	5.87506	6.15534	6.43457	5.28556	5.08991	5.16137	4.51851	4.81291	4.74819	0	0	0	0	0	0	0	0	0
		10C, host	6.43616	6.49136	6.18184	5.36736	4.18469	3.74036	0	3.55323	3.25293	0.275597	4.82232	4.47727	0.300186
		10C, host	6.59106	6.54407	6.08636	5.17609	4.08636	3.59106	0	3.19399			4.33333				dvalues
		10C, host	6.53148	6.50515	6.13672	5.45788	3.87506	3.49136	0	3.01157			4.27615				10C, GA, host	4.6226	0.534106
		25C, GA, host	6.61278	4.11394	2.87506	0	0	0	0	0.802628	0.813991	0.013742	0.802628	0.813991	0.013742		10C, GA, no host	4.00902	0.354614
		25C, GA, host	6.69897	5.23553	2.99564	0	0	0	0	0.810081			0.810081				10C, host	3.25293	0.275597
		25C, GA, host	6.53148	4.59106	2.91381	1	0	0	0	0.829264			0.829264				25C, GA, host	0.813991	0.013742
		25C, GA, no host	6.49136	5.31597	2.74036	0	0	0	0	0.799787	0.767656	0.0329158	0.799787	0.767656	0.0329158		25C, GA, no host	0.767656	0.0329158
		25C, GA, no host	6.74036	5.04922	2.65321	0	0	0	0	0.734008			0.734008				25C, host	2.78547	0.193237
		25C, GA, no host	6.49136	4.87506	2.59106	0	0	0	0	0.769172			0.769172
		25C, host	6.4133	5.87506	5.28556	4.51851	0	0	0	2.63882	2.78547	0.193237	2.63882	2.78547	0.193237
		25C, host	6.47712	6.15534	5.08991	4.81291	0	0	0	3.00443			3.00443
		25C, host	6.59106	6.43457	5.16137	4.74819	0	0	0	2.71315			2.71315
Phage:	GA
Date:	6-18-15 read on 6-19-15
Sample:	GABOSR water from 6-17-15
Expt day:	0
		DAL	spread								concentration
expt#	temp	phage	Famp	dil 0	dil 1	dil 2	dil 3	dil 4	dil 5		cfu or pfu/ml	log
73	10C	yes	yes			TNTC	TNTC	33	3		3300000	6.51851
74	10C	yes	yes			TNTC	TNTC	45	2		4500000	6.65321
75	10C	yes	yes			TNTC	TNTC	70	5		7000000	6.8451
76	10C	yes	no			TNTC	TNTC	50	6		5000000	6.69897
77	10C	yes	no			TNTC	TNTC	63	8		6300000	6.79934
78	10C	yes	no			TNTC	TNTC	32	6		3200000	6.50515
79	10C	no	yes			TNTC	273	26	4		2730000	6.43616
80	10C	no	yes			TNTC	TNTC	39	3		3900000	6.59106
81	10C	no	yes			TNTC	TNTC	34	1		3400000	6.53148
82	25C	yes	yes			TNTC	TNTC	41	4		4100000	6.61278
83	25C	yes	yes			TNTC	TNTC	50	9		5000000	6.69897
84	25C	yes	yes			TNTC	TNTC	34	5		3400000	6.53148
85	25C	yes	no			TNTC	TNTC	31	6		3100000	6.49136
86	25C	yes	no			TNTC	TNTC	55	3		5500000	6.74036
87	25C	yes	no			TNTC	TNTC	31	4		3100000	6.49136
88	25C	no	yes			TNTC	259	23	0		2590000	6.4133
89	25C	no	yes			TNTC	TNTC	30	3		3000000	6.47712
90	25C	no	yes			TNTC	TNTC	39	3		3900000	6.59106
91	10C	no	no	0	ND	ND	ND	ND	ND
92	10C	no	no	0	ND	ND	ND	ND	ND
93	10C	no	no	0	ND	ND	ND	ND	ND
94	25C	no	no	0	ND	ND	ND	ND	ND
95	25C	no	no	0	ND	ND	ND	ND	ND
96	25C	no	no	0	ND	ND	ND	ND	ND
		DAL overlays				78 plates	78 agar plates
		spread plates					24 spread plates
							54 overlay agars
Phage:	GA
Date:	6-19-15 read on 6-20-15
Sample:	GABOSR water from 6-17-15
Expt day:	1
		DAL	spread								concentration
expt#	temp	phage	Famp	dil 0	dil 1	dil 2	dil 3	dil 4	dil 5		cfu or pfu/ml	log
73	10C	yes	yes			TNTC	TNTC	77	6		7700000	6.88649
74	10C	yes	yes			TNTC	TNTC	79	9		7900000	6.89763
75	10C	yes	yes			TNTC	TNTC	92	10		9200000	6.96379
76	10C	yes	no			TNTC	TNTC	110	7		11000000	7.04139
77	10C	yes	no			TNTC	TNTC	82	8		8200000	6.91381
78	10C	yes	no			TNTC	TNTC	85	4		8500000	6.92942
79	10C	no	yes			TNTC	209	31	0		3100000	6.49136
80	10C	no	yes			TNTC	TNTC	35	3		3500000	6.54407
81	10C	no	yes			TNTC	TNTC	32	2		3200000	6.50515
82	25C	yes	yes			13	1	0	0		13000	4.11394
83	25C	yes	yes			172	6	4	1		172000	5.23553
84	25C	yes	yes			39	1	1	0		39000	4.59106
85	25C	yes	no			207	15	0	0		207000	5.31597
86	25C	yes	no			112	7	0	0		112000	5.04922
87	25C	yes	no			75	5	0	0		75000	4.87506
88	25C	no	yes			TNTC	75	5			750000	5.87506
89	25C	no	yes			TNTC	143	9			1430000	6.15534
90	25C	no	yes			TNTC	272	12			2720000	6.43457
91	10C	no	no	ND	ND	ND	ND	ND	ND
92	10C	no	no	ND	ND	ND	ND	ND	ND
93	10C	no	no	ND	ND	ND	ND	ND	ND
94	25C	no	no	ND	ND	ND	ND	ND	ND
95	25C	no	no	ND	ND	ND	ND	ND	ND
96	25C	no	no	ND	ND	ND	ND	ND	ND
		DAL overlays				69 plates	69 agar plates
		spread plates					24 spread plates
							48 overlay agars
Phage:	GA
Date:	6-21-15 read on 6-22-15
Sample:	GABOSR water from 6-17-15
Expt day:	3
		DAL	spread								concentration
expt#	temp	phage	Famp	dil 0	dil 1	dil 2	dil 3	dil 4	dil 5		cfu or pfu/ml	log
73	10C	yes	yes		TNTC	TNTC	122	18			1220000	6.08636
74	10C	yes	yes		TNTC	TNTC	130	14			1300000	6.11394
75	10C	yes	yes		TNTC	TNTC	125	20			1250000	6.09691
76	10C	yes	no		TNTC	TNTC	32	4			320000	5.50515
77	10C	yes	no		TNTC	TNTC	56	5			560000	5.74819
78	10C	yes	no		TNTC	TNTC	91	7			910000	5.95904
79	10C	no	yes	TNTC	TNTC	TNTC	152	22			1520000	6.18184
80	10C	no	yes	TNTC	TNTC	TNTC	122	18			1220000	6.08636
81	10C	no	yes	TNTC	TNTC	TNTC	137	10			1370000	6.13672
82	25C	yes	yes	75	9	0					750	2.87506
83	25C	yes	yes	99	5	0					990	2.99564
84	25C	yes	yes	82	6	0					820	2.91381
85	25C	yes	no	55	5	0					550	2.74036
86	25C	yes	no	45	2	0					450	2.65321
87	25C	yes	no	39	6	0					390	2.59106
88	25C	no	yes	TNTC	TNTC	193	27				193000	5.28556
89	25C	no	yes	TNTC	TNTC	123	15				123000	5.08991
90	25C	no	yes	TNTC	TNTC	145	11				145000	5.16137
91	10C	no	no	ND	ND	ND	ND	ND	ND
92	10C	no	no	ND	ND	ND	ND	ND	ND
93	10C	no	no	ND	ND	ND	ND	ND	ND
94	25C	no	no	ND	ND	ND	ND	ND	ND
95	25C	no	no	ND	ND	ND	ND	ND	ND
96	25C	no	no	ND	ND	ND	ND	ND	ND
		DAL overlays				69 plates	69 agar plates
		spread plates					27 spread plates
							42 overlay agars
Phage:	GA
Date:	6-23-15 read on 6-24-15
Sample:	GABOSR water from 6-17-15
Expt day:	5
		DAL	spread								concentration
expt#	temp	phage	Famp	dil 0	dil 1	dil 2	dil 3	dil 4	dil 5		cfu or pfu/ml	log
73	10C	yes	yes	TNTC	TNTC	153	24				153000	5.18469
74	10C	yes	yes	TNTC	TNTC	151	13				151000	5.17898
75	10C	yes	yes	TNTC	TNTC	175	22				175000	5.24304
76	10C	yes	no	TNTC	TNTC	183	16				183000	5.26245
77	10C	yes	no	TNTC	TNTC	110	5				110000	5.04139
78	10C	yes	no	TNTC	TNTC	99	9				99000	4.99564
79	10C	no	yes	TNTC	TNTC	233	35				233000	5.36736
80	10C	no	yes	TNTC	TNTC	150	8				150000	5.17609
81	10C	no	yes	TNTC	TNTC	287	31				287000	5.45788
82	25C	yes	yes	0	0	0					1	0
83	25C	yes	yes	0	0	0					1	0
84	25C	yes	yes	1	0	0					10	1
85	25C	yes	no	0	0	0					1	0
86	25C	yes	no	0	0	0					1	0
87	25C	yes	no	0	0	0					1	0
88	25C	no	yes	TNTC	TNTC	33	5				33000	4.51851
89	25C	no	yes	TNTC	TNTC	65	7				65000	4.81291
90	25C	no	yes	TNTC	TNTC	56	9				56000	4.74819
91	10C	no	no		ND	ND	ND	ND	ND
92	10C	no	no		ND	ND	ND	ND	ND
93	10C	no	no		ND	ND	ND	ND	ND
94	25C	no	no		ND	ND	ND	ND	ND
95	25C	no	no		ND	ND	ND	ND	ND
96	25C	no	no		ND	ND	ND	ND	ND
		DAL overlays				66 plates	66 agar plates
		spread plates					24 spread plates
							42 overlay agars
Phage:	GA
Date:	6-26-15 read on 6-29-15
Sample:	GABOSR water from 6-17-15
Expt day:	8
		DAL	spread								concentration
expt#	temp	phage	Famp	dil 0	dil 1	dil 2	dil 3	dil 4	dil 5		cfu or pfu/ml	log
73	10C	yes	yes	TNTC	TNTC	88					88000	4.94448
74	10C	yes	yes	TNTC	TNTC	93					93000	4.96848
75	10C	yes	yes	TNTC	TNTC	73					73000	4.86332
76	10C	yes	no	TNTC	TNTC	55					55000	4.74036
77	10C	yes	no	TNTC	TNTC	39					39000	4.59106
78	10C	yes	no	TNTC	TNTC	45					45000	4.65321
79	10C	no	yes	TNTC	153	12					15300	4.18469
80	10C	no	yes	TNTC	122	16					12200	4.08636
81	10C	no	yes	TNTC	75	8					7500	3.87506
82	25C	yes	yes
83	25C	yes	yes
84	25C	yes	yes
85	25C	yes	no
86	25C	yes	no
87	25C	yes	no
88	25C	no	yes
89	25C	no	yes
90	25C	no	yes
91	10C	no	no		ND	ND	ND	ND	ND
92	10C	no	no		ND	ND	ND	ND	ND
93	10C	no	no		ND	ND	ND	ND	ND
94	25C	no	no		ND	ND	ND	ND	ND
95	25C	no	no		ND	ND	ND	ND	ND
96	25C	no	no		ND	ND	ND	ND	ND
		DAL overlays				27 plates	27 agar plates
		spread plates					9 spread plates
							18 overlay agars
Phage:	GA
Date:	7-1-15 read on 7-2-15
Sample:	GABOSR water from 6-17-15
Expt day:	13
		DAL	spread								concentration
expt#	temp	phage	Famp	dil 0	dil 1	dil 2	dil 3	dil 4	dil 5		pfu/ml	log
73	10C	yes	yes	TNTC	180	27					18000	4.25527
74	10C	yes	yes	TNTC	159	10					15900	4.2014
75	10C	yes	yes	TNTC	255	25					25500	4.40654
76	10C	yes	no	TNTC	76	2					7600	3.88081
77	10C	yes	no	TNTC	106	14					10600	4.02531
78	10C	yes	no	TNTC	141	10					14100	4.14922
79	10C	no	yes	TNTC	55						5500	3.74036
80	10C	no	yes	TNTC	39						3900	3.59106
81	10C	no	yes	TNTC	31						3100	3.49136
82	25C	yes	yes
83	25C	yes	yes
84	25C	yes	yes
85	25C	yes	no
86	25C	yes	no
87	25C	yes	no
88	25C	no	yes
89	25C	no	yes
90	25C	no	yes
91	10C	no	no		ND	ND	ND	ND	ND
92	10C	no	no		ND	ND	ND	ND	ND
93	10C	no	no		ND	ND	ND	ND	ND
94	25C	no	no		ND	ND	ND	ND	ND
95	25C	no	no		ND	ND	ND	ND	ND
96	25C	no	no		ND	ND	ND	ND	ND
		DAL overlays				24 plates	24 agar plates
		spread plates					6 spread plates
							18 overlay agars
Phage:	GA
Date:	7-17-15 read on 7-21-15
Sample:	GABOSR water from 6-17-15
Expt day:	29
		DAL	spread								concentration
expt#	temp	phage	Famp	dil 0	dil 1	dil 2	dil 3	dil 4	dil 5		pfu/ml	log
73	10C	yes	yes	23	0						230	2.36173
74	10C	yes	yes	36	3						360	2.5563
75	10C	yes	yes	99	8						990	2.99564
76	10C	yes	no	0	0						1	0
77	10C	yes	no	0	0						1	0
78	10C	yes	no	0	0						1	0
79	10C	no	yes	0	0
80	10C	no	yes	0	0
81	10C	no	yes	0	0
82	25C	yes	yes
83	25C	yes	yes
84	25C	yes	yes
85	25C	yes	no
86	25C	yes	no
87	25C	yes	no
88	25C	no	yes
89	25C	no	yes
90	25C	no	yes
91	10C	no	no	0	ND	ND	ND	ND	ND
92	10C	no	no	0	ND	ND	ND	ND	ND
93	10C	no	no	0	ND	ND	ND	ND	ND
94	25C	no	no	0	ND	ND	ND	ND	ND
95	25C	no	no	0	ND	ND	ND	ND	ND
96	25C	no	no	0	ND	ND	ND	ND	ND
		DAL overlays				18 plates	18 agar plates
		spread plates					6 spread plates
							12 overlay agars

## Sheet: SP data-figures
Phage:	SP																	Log CFU or PFU/mL									endpoint						Log CFU or PFU/mL
Date:	6-4-15 read on 6-5-15																0	1	3	6	11	15	27	dvalues	average	stdev	dvalues	average	stdev			0	0	0	1	1	1	3	3	3	6	6	6	11	11	11	15	15	15
Sample:	GABOSR water from 6-3-15															10C, SP, host	7.8451	7.9345	6.94448	7.1959	6.01284	3.0607	0	6.00351	6.9034	1.20336	3.13519	4.04875	2.0867		10C, SP, host	7.8451	7.18469	7.3032	7.9345	7.88649	7.95904	6.94448	7.09342	7.18752	7.1959	7.17319	7.24055	6.01284	5.47567	5.97313	3.0607	0	1.47712
Expt day:	0															10C, SP, host	7.18469	7.88649	7.09342	7.17319	5.47567	0	0	6.43644			6.43644				10C, SP, no host	7.38561	7.57287	7.54407	7.89763	8.02531	7.93952	6.6721	6.75587	6.92428	6.83885	6.99123	6.95424	4.74819	5.48144	4.30535	0	0	1.30103
																10C, SP, host	7.3032	7.95904	7.18752	7.24055	5.97313	1.47712	0	8.27025			2.57463				10C, host	6.50515	6.57978	6.45179	6.49136	6.39967	6.43457	6.47422	6.43933	6.42813	5.26951	5.50515	5.00432	4.23553	4.0086	3.79239	0	0	0
		DAL	spread									concentration				10C, SP, no host	7.38561	7.89763	6.6721	6.83885	4.74819	0	0	4.17075	4.27557	0.93599	4.17075	3.94433	1.44184		25C, SP, host	6.93952	7.41996	7.2014	5.69897	5.78533	5.94939	2.95904	2.80618	2.87506	2.96379	2.4624	2.25527	1.30103	0	1.77815	0	0	0
expt#	temp	phage	Famp	dil 0	dil 1	dil 2	dil 3	dil 4	dil 5	dil 6		pfu/ml	log			10C, SP, no host	7.57287	8.02531	6.75587	6.99123	5.48144	0	0	5.25956			5.25956				25C, SP, no host	7.61278	7.69897	7.77815	5.13033	5.0569	5.13672	3.05308	3.0569	3.70757	2.44716	2.38021	2.64345	0	0	0	0	0	0
49	10C	yes	yes			TNTC	TNTC	TNTC	70			70000000	7.8451			10C, SP, no host	7.54407	7.93952	6.92428	6.95424	4.30535	1.30103	0	3.39641			2.40268				25C, host	6.41162	6.42325	6.45788	5.77085	5.99123	6.01703	4.90309	5.70757	5.03342	4.73239	5.91381	4.81291	3.85126	4.22531	3.93952	0	0	0
50	10C	yes	yes			TNTC	TNTC	153	10			15300000	7.18469			10C, host	6.50515	6.49136	6.47422	5.26951	4.23553	0	0	4.84662	4.42036	0.375909	4.84662	4.42036	0.375909
51	10C	yes	yes			TNTC	TNTC	201	13			20100000	7.3032			10C, host	6.57978	6.39967	6.43933	5.50515	4.0086	0	0	4.27819			4.27819
52	10C	yes	no			TNTC	TNTC	243	25			24300000	7.38561			10C, host	6.45179	6.43457	6.42813	5.00432	3.79239	0	0	4.13628			4.13628
53	10C	yes	no			TNTC	TNTC	374	34			37400000	7.57287			25C, SP, host	6.93952	5.69897	2.95904	2.96379	1.30103	0	0	1.50916	1.31083	0.171758	1.95088	1.45807	0.426783
54	10C	yes	no			TNTC	TNTC	TNTC	35			35000000	7.54407			25C, SP, host	7.41996	5.78533	2.80618	2.4624	0	0	0	1.21027			1.21027
55	10C	no	yes			TNTC	TNTC	32	5			3200000	6.50515			25C, SP, host	7.2014	5.94939	2.87506	2.25527	1.77815	0	0	1.21307			1.21307
56	10C	no	yes			TNTC	TNTC	38	4			3800000	6.57978			25C, SP, no host	7.61278	5.13033	3.05308	2.44716	0	0	0	1.16152	1.15271	0.0216121	1.16152	1.15271	0.0216121
57	10C	no	yes			TNTC	283	30	4			2830000	6.45179			25C, SP, no host	7.69897	5.0569	3.0569	2.38021	0	0	0	1.12808			1.12808
58	25C	yes	yes			TNTC	TNTC	87	9			8700000	6.93952			25C, SP, no host	7.77815	5.13672	3.70757	2.64345	0	0	0	1.16852			1.16852
59	25C	yes	yes			TNTC	TNTC	263	10			26300000	7.41996			25C, host	6.41162	5.77085	4.90309	4.73239	3.85126	0	0	4.29627	4.31615	0.678822	4.29627	4.55629	0.389975
60	25C	yes	yes			TNTC	TNTC	159	24			15900000	7.2014			25C, host	6.42325	5.99123	5.70757	5.91381	4.22531	0	0	5.00469			5.00469
61	25C	yes	no			TNTC	TNTC	TNTC	41			41000000	7.61278			25C, host	6.45788	6.01703	5.03342	4.81291	3.93952	0	0	3.64749			4.36792
62	25C	yes	no			TNTC	TNTC	TNTC	50			50000000	7.69897
63	25C	yes	no			TNTC	TNTC	TNTC	60			60000000	7.77815
64	25C	no	yes			TNTC	258	34	3			2580000	6.41162
65	25C	no	yes			TNTC	265	31	4			2650000	6.42325
66	25C	no	yes			TNTC	287	31	3			2870000	6.45788
67	10C	no	no	0	ND	ND	ND	ND	ND	ND
68	10C	no	no	0	ND	ND	ND	ND	ND	ND
69	10C	no	no	0	ND	ND	ND	ND	ND	ND
70	25C	no	no	0	ND	ND	ND	ND	ND	ND
71	25C	no	no	0	ND	ND	ND	ND	ND	ND
72	25C	no	no	0	ND	ND	ND	ND	ND	ND
		DAL overlays				78 plates	78 agar plates
		spread plates					24 spread plates
							54 overlay agars
Phage:	SP
Date:	6-5-15 read on 6-7-15
Sample:	GABOSR water from 6-3-15
Expt day:	1
		DAL	spread									concentration
expt#	temp	phage	Famp	dil 0	dil 1	dil 2	dil 3	dil 4	dil 5			pfu/ml	log
49	10C	yes	yes			TNTC	TNTC	TNTC	86			86000000	7.9345
50	10C	yes	yes			TNTC	TNTC	TNTC	77			77000000	7.88649
51	10C	yes	yes			TNTC	TNTC	TNTC	91			91000000	7.95904
52	10C	yes	no			TNTC	TNTC	TNTC	79			79000000	7.89763
53	10C	yes	no			TNTC	TNTC	TNTC	106			106000000	8.02531
54	10C	yes	no			TNTC	TNTC	TNTC	87			87000000	7.93952
55	10C	no	yes			TNTC	TNTC	31	7			3100000	6.49136
56	10C	no	yes			TNTC	251	35	0			2510000	6.39967
57	10C	no	yes			TNTC	272	38	4			2720000	6.43457
58	25C	yes	yes			TNTC	50	6	2			500000	5.69897
59	25C	yes	yes			TNTC	61	7	1			610000	5.78533
60	25C	yes	yes			TNTC	89	5	1			890000	5.94939
61	25C	yes	no			135	12	3	0			135000	5.13033
62	25C	yes	no			114	5	1	0			114000	5.0569
63	25C	yes	no			137	11	4	0			137000	5.13672
64	25C	no	yes			TNTC	59	5	0			590000	5.77085
65	25C	no	yes			TNTC	98	14	2			980000	5.99123
66	25C	no	yes			TNTC	104	8	0			1040000	6.01703
67	10C	no	no	nd	ND	ND	ND	ND	ND
68	10C	no	no	nd	ND	ND	ND	ND	ND
69	10C	no	no	nd	ND	ND	ND	ND	ND
70	25C	no	no	nd	ND	ND	ND	ND	ND
71	25C	no	no	nd	ND	ND	ND	ND	ND
72	25C	no	no	nd	ND	ND	ND	ND	ND
		DAL overlays				72 plates	72 agar plates		48
		spread plates					24 spread plates
							48 overlay agars
Phage:	SP
Date:	6-7-15 read on 6-8-15
Sample:	GABOSR water from 6-3-15
Expt day:	3
		DAL	spread									concentration
expt#	temp	phage	Famp	dil 0	dil 1	dil 2	dil 3	dil 4	dil 5			pfu/ml	log
49	10C	yes	yes			TNTC	TNTC	88	8			8800000	6.94448
50	10C	yes	yes			TNTC	TNTC	124	13			12400000	7.09342
51	10C	yes	yes			TNTC	TNTC	154	8			15400000	7.18752
52	10C	yes	no			TNTC	TNTC	47	10			4700000	6.6721
53	10C	yes	no			TNTC	TNTC	57	15			5700000	6.75587
54	10C	yes	no			TNTC	TNTC	84	10			8400000	6.92428
55	10C	no	yes	TNTC	TNTC	TNTC	298					2980000	6.47422
56	10C	no	yes	TNTC	TNTC	TNTC	275					2750000	6.43933
57	10C	no	yes	TNTC	TNTC	TNTC	268					2680000	6.42813
58	25C	yes	yes	91	3	2	0					910	2.95904
59	25C	yes	yes	64	8	1	0					640	2.80618
60	25C	yes	yes	75	10	2	0					750	2.87506
61	25C	yes	no	113	24	2						1130	3.05308
62	25C	yes	no	114	14	2						1140	3.0569
63	25C	yes	no	TNTC	51	5						5100	3.70757
64	25C	no	yes	TNTC	TNTC	80	20					80000	4.90309
65	25C	no	yes	TNTC	TNTC	TNTC	51					510000	5.70757
66	25C	no	yes	TNTC	TNTC	108	13					108000	5.03342
67	10C	no	no	ND	ND	ND	ND	ND	ND
68	10C	no	no	ND	ND	ND	ND	ND	ND
69	10C	no	no	ND	ND	ND	ND	ND	ND
70	25C	no	no	ND	ND	ND	ND	ND	ND
71	25C	no	no	ND	ND	ND	ND	ND	ND		66
72	25C	no	no	ND	ND	ND	ND	ND	ND
		DAL overlays				69 plates	69 agar plates
		spread plates					24 spread plates
							45 overlay agars
Phage:	SP
Date:	6-10-15 read on 6-11-15
Sample:	GABOSR water from 6-3-15
Expt day:	6
		DAL	spread									concentration
expt#	temp	phage	Famp	dil 0	dil 1	dil 2	dil 3	dil 4	dil 5			pfu/ml	log
49	10C	yes	yes		TNTC	TNTC	TNTC	157				15700000	7.1959
50	10C	yes	yes		TNTC	TNTC	TNTC	149				14900000	7.17319
51	10C	yes	yes		TNTC	TNTC	TNTC	174				17400000	7.24055
52	10C	yes	no		TNTC	TNTC	TNTC	69				6900000	6.83885
53	10C	yes	no		TNTC	TNTC	TNTC	98				9800000	6.99123
54	10C	yes	no		TNTC	TNTC	TNTC	90				9000000	6.95424
55	10C	no	yes	TNTC	TNTC	186	31					186000	5.26951
56	10C	no	yes	TNTC	TNTC	340	32					320000	5.50515
57	10C	no	yes	TNTC	TNTC	101	8					101000	5.00432
58	25C	yes	yes	92	9							920	2.96379
59	25C	yes	yes	29	1							290	2.4624
60	25C	yes	yes	18	0							180	2.25527
61	25C	yes	no	28	4							280	2.44716
62	25C	yes	no	24	0							240	2.38021
63	25C	yes	no	44	4							440	2.64345
64	25C	no	yes	TNTC	TNTC	54	13					54000	4.73239
65	25C	no	yes	TNTC	TNTC	TNTC	82					820000	5.91381
66	25C	no	yes	TNTC	TNTC	65	6					65000	4.81291
67	10C	no	no	ND	ND	ND	ND	ND	ND
68	10C	no	no	ND	ND	ND	ND	ND	ND
69	10C	no	no	ND	ND	ND	ND	ND	ND
70	25C	no	no	ND	ND	ND	ND	ND	ND
71	25C	no	no	ND	ND	ND	ND	ND	ND
72	25C	no	no	ND	ND	ND	ND	ND	ND
		DAL overlays				60 plates	60 agar plates
		spread plates					24 spread plates
							36 overlay agars
Phage:	SP
Date:	6-15-15 read on 6-16-15
Sample:	GABOSR water from 6-3-15
Expt day:	11
		DAL	spread									concentration
expt#	temp	phage	Famp	dil 0	dil 1	dil 2	dil 3	dil 4	dil 5			pfu/ml	log
49	10C	yes	yes		TNTC	TNTC	103	16				1030000	6.01284
50	10C	yes	yes		TNTC	299	34	3				299000	5.47567
51	10C	yes	yes		TNTC	TNTC	94	10				940000	5.97313
52	10C	yes	no		TNTC	56	2	0				56000	4.74819
53	10C	yes	no		TNTC	303	16	2				303000	5.48144
54	10C	yes	no		202	23	1	0				20200	4.30535
55	10C	no	yes	TNTC	172	22	0					17200	4.23553
56	10C	no	yes	TNTC	102	19	1					10200	4.0086
57	10C	no	yes	TNTC	62	18	4					6200	3.79239
58	25C	yes	yes	2	0							20	1.30103
59	25C	yes	yes	0	0							1	0
60	25C	yes	yes	6	0							60	1.77815
61	25C	yes	no	0	0							1	0
62	25C	yes	no	0	0							1	0
63	25C	yes	no	0	0							1	0
64	25C	no	yes	TNTC	71	1	0					7100	3.85126
65	25C	no	yes	TNTC	168	36	0					16800	4.22531
66	25C	no	yes	TNTC	87	7	0					8700	3.93952
67	10C	no	no	ND	ND	ND	ND	ND	ND
68	10C	no	no	ND	ND	ND	ND	ND	ND
69	10C	no	no	ND	ND	ND	ND	ND	ND
70	25C	no	no	ND	ND	ND	ND	ND	ND
71	25C	no	no	ND	ND	ND	ND	ND	ND
72	25C	no	no	ND	ND	ND	ND	ND	ND
		DAL overlays				60 plates	60 agar plates
		spread plates					24 spread plates
							36 overlay agars
Phage:	SP
Date:	6-19-15 read on 6-21-15
Sample:	GABOSR water from 6-3-15
Expt day:	15
		DAL	spread									concentration
expt#	temp	phage	Famp	dil 0	dil 1	dil 2	dil 3	dil 4	dil 5			pfu/ml	log
49	10C	yes	yes	115	3	0	0					1150	3.0607
50	10C	yes	yes	0	0	0	0					1	0
51	10C	yes	yes	3	0	0	0					30	1.47712
52	10C	yes	no	0	0	0	0					1	0
53	10C	yes	no	0	0	0	0					1	0
54	10C	yes	no	2	0	0	0					20	1.30103
55	10C	no	yes	0	0							1	0
56	10C	no	yes	0	0							1	0
57	10C	no	yes	0	0							1	0
58	25C	yes	yes									1	0
59	25C	yes	yes									1	0
60	25C	yes	yes									1	0
61	25C	yes	no									1	0
62	25C	yes	no									1	0
63	25C	yes	no									1	0
64	25C	no	yes	0	0	0						1	0
65	25C	no	yes	0	0	0						1	0
66	25C	no	yes	0	0	0						1	0
67	10C	no	no	ND	ND	ND	ND	ND	ND
68	10C	no	no	ND	ND	ND	ND	ND	ND
69	10C	no	no	ND	ND	ND	ND	ND	ND
70	25C	no	no	ND	ND	ND	ND	ND	ND
71	25C	no	no	ND	ND	ND	ND	ND	ND
72	25C	no	no	ND	ND	ND	ND	ND	ND
		DAL overlays				39 plates	39 agar plates
		spread plates					15 spread plates
							24 overlay agars
Phage:	SP
Date:	7-1-15 read on 7-2-15
Sample:	GABOSR water from 6-3-15
Expt day:	27
		DAL	spread									concentration
expt#	temp	phage	Famp	dil 0	dil 1	dil 2	dil 3	dil 4	dil 5			pfu/ml	log
49	10C	yes	yes	0								1	0
50	10C	yes	yes	0								1	0
51	10C	yes	yes	0								1	0
52	10C	yes	no	0								1	0
53	10C	yes	no	0								1	0
54	10C	yes	no	0								1	0
55	10C	no	yes									1	0
56	10C	no	yes									1	0
57	10C	no	yes									1	0
58	25C	yes	yes									1	0
59	25C	yes	yes									1	0
60	25C	yes	yes									1	0
61	25C	yes	no									1	0
62	25C	yes	no									1	0
63	25C	yes	no									1	0
64	25C	no	yes									1	0
65	25C	no	yes									1	0
66	25C	no	yes									1	0
67	10C	no	no	0	ND	ND	ND	ND	ND
68	10C	no	no	0	ND	ND	ND	ND	ND
69	10C	no	no	0	ND	ND	ND	ND	ND
70	25C	no	no	0	ND	ND	ND	ND	ND
71	25C	no	no	0	ND	ND	ND	ND	ND
72	25C	no	no	0	ND	ND	ND	ND	ND
		DAL overlays				12 plates	12 agar plates
		spread plates					0 spread plates
							12 overlay agars
[truncated: 3 more columns]

## Sheet: QB data-figures
Phage:	QB																	Log PFU or CFU/mL										endpoint							Log PFU or CFU/mL
Date:	5-27-15 read on 5-28-15																	0	1	2	4	7	16	30	dvalue	average	stdev	dvalue	average	stdev		Day of sampling	0	0	0	1	1	1	2	2	2	4	4	4	7	7	7	16	16
Sample:	GABOSR water from 5-26-15																10C, QB, host	6.18469	5.50515	6.26245	6.21484	6.02938	5.07188	2.92942	9.21582	12.0315	2.4385	9.21582	9.09341	0.279799		10C, QB, host	6.18469	6.22011	6.19033	5.50515	6.49136	6.64345	6.26245	6.31387	6.19033	6.21484	6.06819	6.18184	6.02938	6.29447	6.22011	5.07188	5.02938
Expt day:	0																10C, QB, host	6.22011	6.49136	6.31387	6.06819	6.29447	5.02938	2.99123	13.4372			9.29114				10C, QB, no host	6.23045	6.17609	6.2833	5.50515	5.23553	4.86332	5.35411	5.23553	4.86332	4.59106	4.63347	4.6721	2.9345	3.6721	3.44248	0	0
																	10C, QB, host	6.19033	6.64345	6.19033	6.18184	6.22011	5	2.77085	13.4416			8.77326				10C, host	6.11727	6.19033	6.1038	6.233	6.26007	6.13672	6.20683	6.26482	6.17026	5.98227	6.1038	6.16137	4.48714	4.11059	4.91908	3.5563	3.73239
		DAL	spread									concentration					10C, QB, no host	6.23045	5.50515	5.35411	4.59106	2.9345	0	0	2.12382	2.46114	0.335868	2.12382	2.46114	0.335868		25C, QB, host	6.25527	6.23805	6.24797	7.81954	7.74819	7.88649	6.24304	6.02531	6.35218	5.47857	5.2014	5.02119	4.77085	4.02531	4.03342	2.5682	2.5563
expt#	temp	phage	Famp	dil 0	dil 1	dil 2	dil 3	dil 4	dil 5	dil 6		cfu or pfu/ml	log				10C, QB, no host	6.17609	5.51851	5.23553	4.63347	3.6721	0	0	2.79553			2.79553				25C, QB, no host	6.22272	6.27875	6.25527	5.9218	5.97784	5.95501	2.64345	2.716	3.50515	0	0	2.78533	0	0	0	0	0
25	10C	yes	yes			TNTC	153	13	0			1530000	6.18469				10C, QB, no host	6.2833	5.30103	4.86332	4.6721	3.44248	0	0	2.46408			2.46408				25C, host	6.12385	6.19312	6.17609	6.07555	5.8451	6.07918	6.38021	5.25527	5.35984	5.86332	5.14613	5.48572	5.47129	5.13988	5.21219	3.54407	3.01284
26	10C	yes	yes			TNTC	166	18	0			1660000	6.22011				10C, host	6.11727	6.233	6.20683	5.98227	4.48714	3.5563	0	6.24764	5.17399	1.57509	6.24764	6.35577	0.136775
27	10C	yes	yes			TNTC	155	22	0			1550000	6.19033				10C, host	6.19033	6.26007	6.26482	6.1038	4.11059	3.73239	0	3.3658			6.50952
28	10C	yes	no			TNTC	170	15	0			1700000	6.23045				10C, host	6.1038	6.13672	6.17026	6.16137	4.91908	3.5682	0	5.90854			6.31014
29	10C	yes	no			TNTC	150	12	1			1500000	6.17609				25C, QB, host	6.25527	7.81954	6.24304	5.47857	4.77085	2.5682	0	4.71564	3.68002	0.896879	4.33949	3.94872	0.68227
30	10C	yes	no			TNTC	192	10	1			1920000	6.2833				25C, QB, host	6.23805	7.74819	6.02531	5.2014	4.02531	2.5563	0	3.1635			4.34577
31	10C	no	yes			TNTC	131	15	0			1310000	6.11727				25C, QB, host	6.24797	7.88649	6.35218	5.02119	4.03342	0	0	3.16091			3.16091
32	10C	no	yes			TNTC	155	21	1			1550000	6.19033				25C, QB, no host	6.22272	5.9218	2.64345	0	0	0	0	0.558774	0.615793	0.096525	0.558774	0.615793	0.096525
33	10C	no	yes			TNTC	127	17	2			1270000	6.1038				25C, QB, no host	6.27875	5.97784	2.716	0	0	0	0	0.561364			0.561364
34	25C	yes	yes			TNTC	180	21	0			1800000	6.25527				25C, QB, no host	6.25527	5.95501	3.50515	2.78533	0	0	0	0.72724			0.72724
35	25C	yes	yes			TNTC	173	23	1			1730000	6.23805				25C, host	6.12385	6.07555	6.38021	5.86332	5.47129	3.54407	0	10.727	8.21175	2.19993	6.20207	5.78943	0.657677
36	25C	yes	yes			TNTC	177	15	0			1770000	6.24797				25C, host	6.19312	5.8451	5.25527	5.14613	5.13988	3.01284	0	6.64612			5.03099
37	25C	yes	no			TNTC	167	11	0			1670000	6.22272				25C, host	6.17609	6.07918	5.35984	5.48572	5.21219	3.5682	0	7.26214			6.13523
38	25C	yes	no			TNTC	190	8	0			1900000	6.27875
39	25C	yes	no			TNTC	180	3	0			1800000	6.25527
40	25C	no	yes			TNTC	133	8	1			1330000	6.12385
41	25C	no	yes			TNTC	156	20	0			1560000	6.19312
42	25C	no	yes			TNTC	150	15	0			1500000	6.17609
43	10C	no	no	0	ND	ND	ND	ND	ND	ND
44	10C	no	no	0	ND	ND	ND	ND	ND	ND
45	10C	no	no	0	ND	ND	ND	ND	ND	ND
46	25C	no	no	0	ND	ND	ND	ND	ND	ND
47	25C	no	no	0	ND	ND	ND	ND	ND	ND
48	25C	no	no	0	ND	ND	ND	ND	ND	ND
		DAL overlays				78 plates	78 agar plates
		spread plates					24 spread plates
							54 overlay agars
Phage:	QB
Date:	5-28-15 read on 5-29-15
Sample:	GABOSR water from 5-26-15
Expt day:	1
		DAL	spread									concentration
expt#	temp	phage	Famp	dil 0	dil 1	dil 2	dil 3	dil 4	dil 5	dil 6		cfu or pfu/ml	log
25	10C	yes	yes			TNTC	32	7	6			320000	5.50515
26	10C	yes	yes			TNTC	TNTC	31	4			3100000	6.49136
27	10C	yes	yes			TNTC	TNTC	44	8			4400000	6.64345
28	10C	yes	no			TNTC	32	13	8			320000	5.50515
29	10C	yes	no			TNTC	33	4	12			330000	5.51851
30	10C	yes	no			200	26	0	0			200000	5.30103
31	10C	no	yes			TNTC	171	8	2			1710000	6.233
32	10C	no	yes			TNTC	182	17	0			1820000	6.26007
33	10C	no	yes			TNTC	137	13	0			1370000	6.13672
34	25C	yes	yes			TNTC	TNTC	TNTC	66			66000000	7.81954
35	25C	yes	yes			TNTC	TNTC	TNTC	56			56000000	7.74819
36	25C	yes	yes			TNTC	TNTC	TNTC	77			77000000	7.88649
37	25C	yes	no			1	0	3	3			835220	5.9218
38	25C	yes	no			7	1	0	0			950260	5.97784
39	25C	yes	no			7	1	2	4			901600	5.95501
40	25C	no	yes			TNTC	119	4	3			1190000	6.07555
41	25C	no	yes			TNTC	70	8	1			700000	5.8451
42	25C	no	yes			TNTC	120	1	2			1200000	6.07918
43	10C	no	no	ND	ND	ND	ND	ND	ND	ND
44	10C	no	no	ND	ND	ND	ND	ND	ND	ND
45	10C	no	no	ND	ND	ND	ND	ND	ND	ND
46	25C	no	no	ND	ND	ND	ND	ND	ND	ND
47	25C	no	no	ND	ND	ND	ND	ND	ND	ND
48	25C	no	no	ND	ND	ND	ND	ND	ND	ND
		DAL overlays				72 plates	72 agar plates
		spread plates					24 spread plates
							48 overlay agars
Phage:	QB
Date:	5-29-15 read on 5-30-15
Sample:	GABOSR water from 5-26-15
Expt day:	2
		DAL	spread									concentration
expt#	temp	phage	Famp	dil 0	dil 1	dil 2	dil 3	dil 4	dil 5	dil 6		cfu or pfu/ml	log
25	10C	yes	yes		TNTC	TNTC	183	20				1830000	6.26245
26	10C	yes	yes		TNTC	TNTC	206	17				2060000	6.31387
27	10C	yes	yes		TNTC	TNTC	155	5				1550000	6.19033
28	10C	yes	no		TNTC	226	12					226000	5.35411
29	10C	yes	no		TNTC	172	17					172000	5.23553
30	10C	yes	no		TNTC	73	5					73000	4.86332
31	10C	no	yes	TNTC	TNTC	TNTC	161					1610000	6.20683
32	10C	no	yes	TNTC	TNTC	TNTC	184					1840000	6.26482
33	10C	no	yes	TNTC	TNTC	TNTC	148					1480000	6.17026
34	25C	yes	yes		TNTC	TNTC	175	21				1750000	6.24304
35	25C	yes	yes		TNTC	TNTC	106	11				1060000	6.02531
36	25C	yes	yes		TNTC	TNTC	225	13				2250000	6.35218
37	25C	yes	no	44	5	0						440	2.64345
38	25C	yes	no	52	2	0						520	2.716
39	25C	yes	no	TNTC	32	1						3200	3.50515
40	25C	no	yes	TNTC	TNTC	TNTC	240					2400000	6.38021
41	25C	no	yes	TNTC	TNTC	180	10					180000	5.25527
42	25C	no	yes	TNTC	TNTC	229	66					229000	5.35984
43	10C	no	no	ND	ND	ND	ND	ND	ND	ND
44	10C	no	no	ND	ND	ND	ND	ND	ND	ND
45	10C	no	no	ND	ND	ND	ND	ND	ND	ND
46	25C	no	no	ND	ND	ND	ND	ND	ND	ND
47	25C	no	no	ND	ND	ND	ND	ND	ND	ND
48	25C	no	no	ND	ND	ND	ND	ND	ND	ND
		DAL overlays				66 plates	66 agar plates
		spread plates					24 spread plates
							42 overlay agars
Phage:	QB
Date:	5-31-15 read on 6-1-15
Sample:	GABOSR water from 5-26-15
Expt day:	4
		DAL	spread									concentration
expt#	temp	phage	Famp	dil 0	dil 1	dil 2	dil 3	dil 4	dil 5	dil 6		cfu or pfu/ml	log
25	10C	yes	yes		TNTC	TNTC	164					1640000	6.21484
26	10C	yes	yes		TNTC	TNTC	117					1170000	6.06819
27	10C	yes	yes		TNTC	TNTC	152					1520000	6.18184
28	10C	yes	no	TNTC	351	39	3					39000	4.59106
29	10C	yes	no	TNTC	342	43	8					43000	4.63347
30	10C	yes	no	TNTC	265	47	4					47000	4.6721
31	10C	no	yes	TNTC	TNTC	TNTC	96					960000	5.98227
32	10C	no	yes	TNTC	TNTC	TNTC	127					1270000	6.1038
33	10C	no	yes	TNTC	TNTC	TNTC	145					1450000	6.16137
34	25C	yes	yes		TNTC	301	34	1				301000	5.47857
35	25C	yes	yes		TNTC	159	18	8				159000	5.2014
36	25C	yes	yes		TNTC	105	14	4				105000	5.02119
37	25C	yes	no	0	0	0						1	0
38	25C	yes	no	0	0	0						1	0
39	25C	yes	no	61	0	0						610	2.78533
40	25C	no	yes	TNTC	TNTC	TNTC	73					730000	5.86332
41	25C	no	yes	TNTC	TNTC	140	30					140000	5.14613
42	25C	no	yes	TNTC	TNTC	306	29					306000	5.48572
43	10C	no	no	ND	ND	ND	ND	ND	ND	ND
44	10C	no	no	ND	ND	ND	ND	ND	ND	ND
45	10C	no	no	ND	ND	ND	ND	ND	ND	ND
46	25C	no	no	ND	ND	ND	ND	ND	ND	ND
47	25C	no	no	ND	ND	ND	ND	ND	ND	ND
48	25C	no	no	ND	ND	ND	ND	ND	ND	ND
		DAL overlays				66 plates	66 agar plates
		spread plates					24 spread plates
							42 overlay agars
Phage:	QB
Date:	6-3-15 read on 6-4-15
Sample:	GABOSR water from 5-26-15
Expt day:	7
		DAL	spread									concentration
expt#	temp	phage	Famp	dil 0	dil 1	dil 2	dil 3	dil 4	dil 5	dil 6		cfu or pfu/ml	log
25	10C	yes	yes		TNTC	TNTC	107	26				1070000	6.02938
26	10C	yes	yes		TNTC	TNTC	197	22				1970000	6.29447
27	10C	yes	yes		TNTC	TNTC	166	13				1660000	6.22011
28	10C	yes	no	86	14	2	0					860	2.9345
29	10C	yes	no	TNTC	47	5	1					4700	3.6721
30	10C	yes	no	277	26	4	0					2770	3.44248
31	10C	no	yes	TNTC	307	25	4					30700	4.48714
32	10C	no	yes	TNTC	129	11	0					12900	4.11059
33	10C	no	yes	TNTC	TNTC	83	7					83000	4.91908
34	25C	yes	yes	TNTC	TNTC	59						59000	4.77085
35	25C	yes	yes	TNTC	106	17						10600	4.02531
36	25C	yes	yes	TNTC	108	16						10800	4.03342
37	25C	yes	no	0								1	0
38	25C	yes	no	0								1	0
39	25C	yes	no	1								1	0
40	25C	no	yes	TNTC	TNTC	296	28					296000	5.47129
41	25C	no	yes	TNTC	TNTC	138	22					138000	5.13988
42	25C	no	yes	TNTC	TNTC	163	17					163000	5.21219
43	10C	no	no	ND	ND	ND	ND	ND	ND	ND
44	10C	no	no	ND	ND	ND	ND	ND	ND	ND
45	10C	no	no	ND	ND	ND	ND	ND	ND	ND
46	25C	no	no	ND	ND	ND	ND	ND	ND	ND
47	25C	no	no	ND	ND	ND	ND	ND	ND	ND
48	25C	no	no	ND	ND	ND	ND	ND	ND	ND
		DAL overlays				60 plates	60 agar plates
		spread plates					24 spread plates
							36 overlay agars
Phage:	QB
Date:	6-12-15 read on 6-13-15
Sample:	GABOSR water from 5-26-15
Expt day:	16
		DAL	spread									concentration
expt#	temp	phage	Famp	dil 0	dil 1	dil 2	dil 3	dil 4	dil 5	dil 6		cfu or pfu/ml	log
25	10C	yes	yes		TNTC	118	18					118000	5.07188
26	10C	yes	yes		TNTC	107	10					107000	5.02938
27	10C	yes	yes		TNTC	100	15					100000	5
28	10C	yes	no	0	0							1	0
29	10C	yes	no	0	0							1	0
30	10C	yes	no	0	0							1	0
31	10C	no	yes	TNTC	36	3						3600	3.5563
32	10C	no	yes	TNTC	54	1						5400	3.73239
33	10C	no	yes	TNTC	37	7						3700	3.5682
34	25C	yes	yes	37	1	0						370	2.5682
35	25C	yes	yes	36	0	0						360	2.5563
36	25C	yes	yes	0	0	0						1	0
37	25C	yes	no	0								1	0
38	25C	yes	no	0								1	0
39	25C	yes	no	0								1	0
40	25C	no	yes	TNTC	35	1						3500	3.54407
41	25C	no	yes	103	29	1						1030	3.01284
42	25C	no	yes	TNTC	37	7						3700	3.5682
43	10C	no	no	ND	ND	ND	ND	ND	ND	ND
44	10C	no	no	ND	ND	ND	ND	ND	ND	ND
45	10C	no	no	ND	ND	ND	ND	ND	ND	ND
46	25C	no	no	ND	ND	ND	ND	ND	ND	ND
47	25C	no	no	ND	ND	ND	ND	ND	ND	ND
48	25C	no	no	ND	ND	ND	ND	ND	ND	ND
		DAL overlays				45 plates	45 agar plates
		spread plates					18 spread plates
							27 overlay agars
Phage:	QB
Date:	6-26-15 read on 6-29-15
Sample:	GABOSR water from 5-26-15
Expt day:	30
		DAL	spread									concentration
expt#	temp	phage	Famp	dil 0	dil 1	dil 2	dil 3	dil 4	dil 5	dil 6		cfu or pfu/ml	log
25	10C	yes	yes	85	11	1						850	2.92942
26	10C	yes	yes	98	10	1						980	2.99123
27	10C	yes	yes	59	10	2						590	2.77085
28	10C	yes	no	0	0							1	0
29	10C	yes	no	0	0							1	0
30	10C	yes	no	0	0							1	0
31	10C	no	yes	0	0							1	0
32	10C	no	yes	0	0							1	0
33	10C	no	yes	0	0							1	0
34	25C	yes	yes									1	0
35	25C	yes	yes									1	0
36	25C	yes	yes									1	0
37	25C	yes	no	0								1	0
38	25C	yes	no	0								1	0
39	25C	yes	no	0								1	0
40	25C	no	yes	0	0							1	0
41	25C	no	yes	0	0							1	0
42	25C	no	yes	0	0							1	0
43	10C	no	no	0	ND	ND	ND	ND	ND	ND
44	10C	no	no	0	ND	ND	ND	ND	ND	ND
45	10C	no	no	0	ND	ND	ND	ND	ND	ND
46	25C	no	no	0	ND	ND	ND	ND	ND	ND
47	25C	no	no	0	ND	ND	ND	ND	ND	ND
48	25C	no	no	0	ND	ND	ND	ND	ND	ND
		DAL overlays				36 plates	12 spreads
		spread plates					24 overlays
[truncated: 7 more columns]
