# Supplementary material for: Persistence of F-Specific RNA Coliphages in Surface Waters from a Produce Production Region along the Central Coast of California
Source: PLoS One. 2016 Jan 19;11(1):e0146623. doi: 10.1371/journal.pone.0146623 (PMC4718509; doi:10.1371/journal.pone.0146623)
Supplement: S2 File — Excel 2007 file. (XLSX) [file pone.0146623.s002.xlsx]

## Sheet: S2 File
				log PFU/mL										endpoint
				0	1	3	6	9	14	17	dvalue	average	stdev	dvalue	average	stdev		host = Famp																															Prototypes
	GIII-1	host	1	5.94448	6.85733	6.62325	4.34242	3.06446	2.77085	0	3.12497	2.32447	0.798757	4.41135	3.18901	1.15173			0	0	0	1	1	1	3	3	3	6	6	6	9	9	9	14	14	14	17	17	17
	GIII-1	host	2	7.59106	7.15534	6.26951	4.04139	1.69897	1	0	1.52747			2.12409				GIII-1+host	5.94448	7.59106	5.91908	6.85733	7.15534	7.0607	6.62325	6.26951	6.3075	4.34242	4.04139	3	3.06446	1.69897	2.04139	2.77085	1	1.30103	0	0	0				D-Value						MS2+host
	GIII-1	host	3	5.91908	7.0607	6.3075	3	2.04139	1.30103	0	2.32097			3.03158				GIII-1	5.95904	6.00432	5.86923	4.17609	4.04139	3	1	1	0	0	0	0	0	0	0	0	0	0	0	0	0			Strain	with host	no host					MS2
	GIII-1	no host	4	5.95904	4.17609	1	0	0	0	0	0.560868	0.472945	0.110776	0.604956	0.517654	0.146496		GIII-2+host	6.6902	6.6721	6.62325	6.80618	6.89209	7.36173	5.64345	6.47712	6.62325	3.20412	4.90849	4.61278	0	3.54407	0	0	3.11727	0	0	0	0			GIII-1	2.3 + 0.8	0.5 + 0.1
	GIII-1	no host	5	6.00432	4.04139	1	0	0	0	0	0.509443			0.599482				GIII-2	6.68124	6.61278	6.86923	4.99564	4.8451	4.8451	1.60206	2	1	0	0	0	0	0	0	0	0	0	0	0	0			GIII-2	3.1 + 0.3	0.6 + 0.1
	GIII-1	no host	6	5.86923	3	0	0	0	0	0	0.348525			0.348525				GII-1+host	7.5682	7.59106	7.38382	7.716	7.31597	7.3032	7.54654	7.05308	6.81954	7.27184	5.18469	4.96848	3.14613	3.07918	4.54407	2.97772	2.11394	1.90309	0	0	0			GII-1	2.4 + 0.7	0.6 + 0.02
	GIII-2	host	7	6.6902	6.80618	5.64345	3.20412	0	0	0	2.86603	3.08417	0.281625	1.72113	2.88127	1.11218		GII-1	7.68124	7.65321	7.66276	5.91908	5.83251	5.79934	3.47712	2	3.27875	3.54407	2.83251	4.0086	2.27875	0	2.86332	0	0	0	0	0	0			GII-2	3.6 + 2.0	0.6 + 0.1
	GIII-2	host	8	6.6721	6.89209	6.47712	4.90849	3.54407	3.11727	0	3.40211			3.93831				GII-2+host	7.61278	7.6721	7.62325	8.34044	7.74036	7.85126	8.55145	8.01703	8.90741	6.59106	4.60206	5.6902	4.50515	3.716	3.50515	2.75587	1.47712	2.27875	0	0	0			GI-1	3.5 + 1.4	0.9 + 0.1
	GIII-2	host	9	6.62325	7.36173	6.62325	4.61278	0	0	0	2.98438			2.98438				GII-2	7.74036	7.72428	7.79239	5.89209	5.76343	6.17898	2.47712	3.17609	2.90309	0	0	0	0	0	0	0	0	0	0	0	0			GIV-1	2.0 + 0.1	0.4 + 0.02
	GIII-2	no host	10	6.68124	4.99564	1.60206	0	0	0	0	0.593258	0.551003	0.0512192	0.590646	0.584051	0.0698471		GI-1+host	5.77085	5.63347	5.91381	6.36173	5.17609	5.42488	5.39094	5.90741	4.54407	3.65321	4.47129	3.51851	2.04139	0	1.77815	0	0	0	0	0	0
	GIII-2	no host	11	6.61278	4.8451	2	0	0	0	0	0.565711			0.650366				GI-1	5.51851	5.9345	6.04532	4.51851	4.60206	4.88649	0	0	0	0	0	0	0	0	0	0	0	0	0	0	0										GA+host
	GIII-2	no host	12	6.86923	4.8451	1	0	0	0	0	0.494039			0.51114				GIV-1+host	5.6902	5.49136	5.50515	5.43136	5.57978	5.5563	5.60638	5.23805	5.12385	0	2.95424	0	1.47712	1	1	0	0	0	0	0	0			GIII-1, host	2.32447	0.798757					GA
	GII-1	host	13	7.5682	7.716	7.54654	7.27184	3.14613	2.97772	0	2.03524	2.39976	0.666748	3.04979	2.72009	0.285527		GIV-1	5.74036	5.50515	5.81291	3.30103	3.30103	3.47712	0	0	0	0	0	0	0	0	0	0	0	0	0	0	0			GIII-1, no host	0.472945	0.110776
	GII-1	host	14	7.59106	7.31597	7.05308	5.18469	3.07918	2.11394	0	1.99473			2.55609																												GIII-2, host	3.08417	0.281625
	GII-1	host	15	7.38382	7.3032	6.81954	4.96848	4.54407	1.90309	0	3.1693			2.55441																												GIII-2, no host	0.551003	0.0512192
	GII-1	no host	16	7.68124	5.91908	3.47712	3.54407	2.27875	0	0	0.567484	0.551124	0.0155042	1.6659	1.59525	0.321176																										GII-1, host	2.39976	0.666748
	GII-1	no host	17	7.65321	5.83251	2	2.83251	0	0	0	0.549238			1.24463																												GII-1, no host	0.551124	0.0155042
	GII-1	no host	18	7.66276	5.79934	3.27875	4.0086	2.86332	0	0	0.536648			1.87522																												GII-2, host	3.64358	2.01402
	GII-2	host	19	7.61278	8.34044	8.55145	6.59106	4.50515	2.75587	0	5.87245	3.64358	2.01402	2.88249	2.5873	0.312546																										GII-2, no host	0.556945	0.0566097
	GII-2	host	20	7.6721	7.74036	8.01703	4.60206	3.716	1.47712	0	1.95437			2.2599																												GI-1, host	3.50032	1.44902					QB+host
	GII-2	host	21	7.62325	7.85126	8.90741	5.6902	3.50515	2.27875	0	3.1039			2.61952																												GI-1, no host	0.871147	0.124951					QB
	GII-2	no host	22	7.74036	5.89209	2.47712	0	0	0	0	0.541047	0.556945	0.0566097	0.569991	0.614393	0.0448119																										GIV-1, host	2.04592	0.0782488
	GII-2	no host	23	7.72428	5.76343	3.17609	0	0	0	0	0.509983			0.659604																												GIV-1, no host	0.430588	0.021978
	GII-2	no host	24	7.79239	6.17898	2.90309	0	0	0	0	0.619803			0.613585
	GI-1	host	25	5.77085	6.36173	5.39094	3.65321	2.04139	0	0	2.83334	3.50032	1.44902	2.41322	3.25071	1.66009
	GI-1	host	26	5.63347	5.17609	5.90741	4.47129	0	0	0	5.16273			5.16273
	GI-1	host	27	5.91381	5.42488	4.54407	3.51851	1.77815	0	0	2.50491			2.17619
	GI-1	no host	28	5.51851	4.51851	0	0	0	0	0	1	0.871147	0.124951	1	0.871147	0.124951
	GI-1	no host	29	5.9345	4.60206	0	0	0	0	0	0.750504			0.750504																																			SP+host
	GI-1	no host	30	6.04532	4.88649	0	0	0	0	0	0.862938			0.862938																																			SP
	GIV-1	host	31	5.6902	5.43136	5.60638	0	1.47712	0	0	2.13621	2.04592	0.0782488	2.13621	2.04592	0.0782488
	GIV-1	host	32	5.49136	5.57978	5.23805	2.95424	1	0	0	2.00385			2.00385
	GIV-1	host	33	5.50515	5.5563	5.12385	0	1	0	0	1.99771			1.99771
	GIV-1	no host	34	5.74036	3.30103	0	0	0	0	0	0.409948	0.430588	0.021978	0.409948	0.430588	0.021978
	GIV-1	no host	35	5.50515	3.30103	0	0	0	0	0	0.453696			0.453696
	GIV-1	no host	36	5.81291	3.47712	0	0	0	0	0	0.42812			0.42812
	day 0																		R2	equation																					R2	equation
	plated	2015-07-21																GIII1, host	0.91	y=-.41x+6.88																				GII1, host	0.94	y=-0.44x+8.00
	read on	2015-07-22																GIII2, host	0.78	y=-0.49x+7.07																				GII2, host	0.93	y=-0.48x+8.56
	Environmental									concentration								GIII1, no host	0.96	y=-1.73x+5.75																				GII1, no host	0.8	y=-0.48x+6.25
	Strain	famp	dil 0	dil 1	dil 2	dil 3	dil 4	dil 5		pfu/ml	log							GIII2, no host	0.92	y=-1.11x+6.07																				GII2, no host	0.98	y=-1.28x+7.34
1	QB1	yes				88	10	0		880000	5.94448							QB, host	0.87	y=-0.24x+6.56																				GA, host	0.88	y=-0.83x+5.73
2	QB1	yes				TNTC	TNTC	39		39000000	7.59106							QB, no host	0.82	y=-0.96x+5.90																				GA, no host	0.997	Y=-1.30x+6.50
3	QB1	yes				83	6	0		830000	5.91908
4	QB1	no				91	2	0		910000	5.95904
5	QB1	no				101	13	2		1010000	6.00432
6	QB1	no				74	5	0		740000	5.86923
7	QB2	yes				TNTC	49	5		4900000	6.6902
8	QB2	yes				TNTC	47	2		4700000	6.6721
9	QB2	yes				TNTC	42	3		4200000	6.62325
10	QB2	no				TNTC	48	8		4800000	6.68124
11	QB2	no				TNTC	41	4		4100000	6.61278
12	QB2	no				TNTC	74	9		7400000	6.86923
13	GA1	yes				TNTC	TNTC	37		37000000	7.5682
14	GA1	yes				TNTC	TNTC	39		39000000	7.59106
15	GA1	yes				TNTC	242	24		24200000	7.38382
16	GA1	no				TNTC	TNTC	48		48000000	7.68124
17	GA1	no				TNTC	TNTC	45		45000000	7.65321
18	GA1	no				TNTC	TNTC	46		46000000	7.66276
19	GA2	yes				TNTC	TNTC	41		41000000	7.61278
20	GA2	yes				TNTC	TNTC	47		47000000	7.6721
21	GA2	yes				TNTC	TNTC	42		42000000	7.62325
22	GA2	no				TNTC	TNTC	55		55000000	7.74036								R2	equation																					R2	equation
23	GA2	no				TNTC	TNTC	53		53000000	7.72428							GIV, host	0.79	y=-0.45x+5.59																				GI, host	0.88	y=-0.40x+6.10
24	GA2	no				TNTC	TNTC	62		62000000	7.79239							GIV, no host	0.99	y=-1.86x+5.50																				GI, no host	0.98	y=-2x+6.17
25	MS2	yes				59	6	0		590000	5.77085							SP, host	0.68	y=-0.24x+4.96																				MS2, host	0.9	y=-0.80x+7.17
26	MS2	yes				43	3	0		430000	5.63347							SP, no host	0.88	y=-0.61x+6.28																				MS2, no host	0.98	y=-2.21x+6.82
27	MS2	yes				82	2	1		820000	5.91381
28	MS2	no				33	7	0		330000	5.51851
29	MS2	no				86	9	1		860000	5.9345
30	MS2	no				111	15	0		1110000	6.04532
31	SP	yes				49	7	0		490000	5.6902
32	SP	yes				31	14	0		310000	5.49136
33	SP	yes				32	5	0		320000	5.50515
34	SP	no				55	6	0		550000	5.74036
35	SP	no				32	4	0		320000	5.50515
36	SP	no				65	8	0		650000	5.81291
	day 1
	plated	2015-07-22
	read on	2015-07-23
	Environmental									concentration
	Strain	famp	dil 0	dil 1	dil 2	dil 3	dil 4	dil 5		pfu/ml	log
1	QB1	yes			TNTC	TNTC	72			7200000	6.85733
2	QB1	yes			TNTC	TNTC	143			14300000	7.15534
3	QB1	yes			TNTC	TNTC	115			11500000	7.0607
4	QB1	no			15	0	0			15000	4.17609
5	QB1	no			11	2	0			11000	4.04139
6	QB1	no			1	0	0			1000	3
7	QB2	yes			TNTC	TNTC	64			6400000	6.80618
8	QB2	yes			TNTC	TNTC	78			7800000	6.89209
9	QB2	yes			TNTC	TNTC	230			23000000	7.36173
10	QB2	no			99	9	0			99000	4.99564
11	QB2	no			70	5	0			70000	4.8451
12	QB2	no			70	1	0			70000	4.8451
13	GA1	yes				TNTC	TNTC	52		52000000	7.716
14	GA1	yes				TNTC	207	23		20700000	7.31597
15	GA1	yes				TNTC	201	15		20100000	7.3032
16	GA1	no				83	7	1		830000	5.91908
17	GA1	no				68	11	0		680000	5.83251
18	GA1	no				63	4	0		630000	5.79934
19	GA2	yes				TNTC	TNTC	219		219000000	8.34044
20	GA2	yes				TNTC	TNTC	55		55000000	7.74036
21	GA2	yes				TNTC	TNTC	71		71000000	7.85126
22	GA2	no				78	8	0		780000	5.89209
23	GA2	no				58	3	0		580000	5.76343
24	GA2	no				151	16	0		1510000	6.17898
25	MS2	yes			TNTC	230	2			2300000	6.36173
26	MS2	yes			150	22	0			150000	5.17609
27	MS2	yes			266	12	0			266000	5.42488
28	MS2	no			33	2	0			33000	4.51851
29	MS2	no			40	5	0			40000	4.60206
30	MS2	no			77	3	0			77000	4.88649
31	SP	yes			270	22	3			270000	5.43136
32	SP	yes			TNTC	38	3			380000	5.57978
33	SP	yes			TNTC	36	3			360000	5.5563
34	SP	no			2	0	0			2000	3.30103
35	SP	no			2	0	0			2000	3.30103
36	SP	no			3	0	0			3000	3.47712
	day 3
	plated	2015-07-24
	read on	2015-07-27
	Environmental									concentration
	Strain	famp	dil 0	dil 1	dil 2	dil 3	dil 4	dil 5		pfu/ml	log
1	QB1	yes			TNTC	TNTC	42			4200000	6.62325
2	QB1	yes			TNTC	186	23			1860000	6.26951
3	QB1	yes			TNTC	203	30			2030000	6.3075
4	QB1	no	1	0	0					10	1
5	QB1	no	1	1	0					10	1
6	QB1	no	0	0	0					1	0
7	QB2	yes			TNTC	44	1			440000	5.64345
8	QB2	yes			TNTC	TNTC	30			3000000	6.47712
9	QB2	yes			TNTC	TNTC	42			4200000	6.62325
10	QB2	no	4	0	0					40	1.60206
11	QB2	no	10	0	0					100	2
12	QB2	no	1	0	0					10	1
13	GA1	yes			TNTC	TNTC	352			35200000	7.54654
14	GA1	yes			TNTC	TNTC	113			11300000	7.05308
15	GA1	yes			TNTC	TNTC	66			6600000	6.81954
16	GA1	no		30	4	0				3000	3.47712
17	GA1	no		1	0	0				100	2
18	GA1	no		19	1	0				1900	3.27875
19	GA2	yes				TNTC	TNTC	356		356000000	8.55145
20	GA2	yes				TNTC	TNTC	104		104000000	8.01703
21	GA2	yes				TNTC	TNTC	808		808000000	8.90741
22	GA2	no		3	0	0				300	2.47712
23	GA2	no		15	1	0				1500	3.17609
24	GA2	no		8	0	0				800	2.90309
25	MS2	yes	TNTC	TNTC	246					246000	5.39094
26	MS2	yes	TNTC	TNTC	808					808000	5.90741
27	MS2	yes	TNTC	TNTC	35					35000	4.54407
28	MS2	no	0	0	0					1	0
29	MS2	no	0	0	0					1	0
30	MS2	no	0	0	0					1	0
31	SP	yes	TNTC	TNTC	404					404000	5.60638
32	SP	yes	TNTC	TNTC	173					173000	5.23805
33	SP	yes	TNTC	TNTC	133					133000	5.12385
34	SP	no	0	0	0					1	0
35	SP	no	0	0	0					1	0
36	SP	no	0	0	0					1	0
	day 6
	plated	2015-07-27
	read on	2015-07-28
	Environmental									concentration
	Strain	famp	dil 0	dil 1	dil 2	dil 3	dil 4	dil 5		pfu/ml	log
1	QB1	yes			22	0	0			22000	4.34242
2	QB1	yes			11	1	0			11000	4.04139
3	QB1	yes			1	0	0			1000	3
4	QB1	no	0	0						1	0
5	QB1	no	0	0						1	0
6	QB1	no	0	0						1	0
7	QB2	yes		16	1	0				1600	3.20412
8	QB2	yes		TNTC	81	10				81000	4.90849
9	QB2	yes		TNTC	41	3				41000	4.61278
10	QB2	no	0	0						1	0
11	QB2	no	0	0						1	0
12	QB2	no	0	0						1	0
13	GA1	yes			TNTC	TNTC	187	15		18700000	7.27184
14	GA1	yes			153	13	0	0		153000	5.18469
15	GA1	yes			93	10	0	0		93000	4.96848
16	GA1	no	TNTC	35						3500	3.54407
17	GA1	no	68	10						680	2.83251
18	GA1	no	TNTC	102						10200	4.0086
19	GA2	yes				TNTC	39	4		3900000	6.59106
20	GA2	yes				4	0	0		40000	4.60206
21	GA2	yes				49	3	1		490000	5.6902
22	GA2	no	0	0						1	0
23	GA2	no	0	0						1	0
24	GA2	no	0	0						1	0
25	MS2	yes	TNTC	45						4500	3.65321
26	MS2	yes	TNTC	296						29600	4.47129
27	MS2	yes	TNTC	33						3300	3.51851
28	MS2	no	0	0						1	0
29	MS2	no	0	0						1	0
30	MS2	no	0	0						1	0
31	SP	yes		0	0	0				1	0
32	SP	yes		9	0	0				900	2.95424
33	SP	yes		0	0	0				1	0
34	SP	no	0	0						1	0
35	SP	no	0	0						1	0
36	SP	no	0	0						1	0
	day 9
	plated	2015-07-30
	read on	2015-08-03
	Environmental									concentration
	Strain	C3000 famp	dil 0	dil 1	dil 2	dil 3	dil 4	dil 5		pfu/ml	log
1	QB1	yes	116	16	2					1160	3.06446
2	QB1	yes	5	0	0					50	1.69897
3	QB1	yes	11	2	0					110	2.04139
4	QB1	no
5	QB1	no
6	QB1	no
7	QB2	yes	0	0	0					1	0
8	QB2	yes	TNTC	35	7					3500	3.54407
9	QB2	yes	0	0	0					1	0
10	QB2	no
11	QB2	no
12	QB2	no
13	GA1	yes		14	4	0	0			1400	3.14613
14	GA1	yes		12	1	0	0			1200	3.07918
15	GA1	yes		TNTC	35	4	1			35000	4.54407
16	GA1	no	19	1						190	2.27875
17	GA1	no	0	0						1	0
18	GA1	no	73	7						730	2.86332
19	GA2	yes	TNTC	TNTC	32	3				32000	4.50515
20	GA2	yes	TNTC	52	6	0				5200	3.716
21	GA2	yes	TNTC	32	3	0				3200	3.50515
22	GA2	no
23	GA2	no
24	GA2	no
25	MS2	yes	11	0	0					110	2.04139
26	MS2	yes	0	0	0					1	0
27	MS2	yes	6	0	0					60	1.77815
28	MS2	no
29	MS2	no
30	MS2	no
31	SP	yes	3	1						30	1.47712
32	SP	yes	1	0						10	1
33	SP	yes	1	0						10	1
34	SP	no
35	SP	no
36	SP	no
	day 14
	plated	2015-08-04
	read on	2015-08-05
	Environmental									concentration
	Strain	famp	dil 0	dil 1	dil 2	dil 3	dil 4	dil 5		pfu/ml	log
1	QB1	yes	59	6						590	2.77085
2	QB1	yes	1	1						10	1
3	QB1	yes	2	0						20	1.30103
4	QB1	no
5	QB1	no
6	QB1	no
7	QB2	yes	0	0						1	0
8	QB2	yes	131	19						1310	3.11727
9	QB2	yes	0	0						1	0
10	QB2	no
11	QB2	no
12	QB2	no
13	GA1	yes	95	7	1					950	2.97772
14	GA1	yes	13	0	1					130	2.11394
15	GA1	yes	8	1	0					80	1.90309
16	GA1	no	0	0						1	0
17	GA1	no	0	0						1	0
18	GA1	no	0	0						1	0
19	GA2	yes	57	10	0					570	2.75587
20	GA2	yes	3	0	0					30	1.47712
21	GA2	yes	19	0	0					190	2.27875
22	GA2	no
23	GA2	no
24	GA2	no
25	MS2	yes	0	0						1	0
26	MS2	yes	0	0						1	0
27	MS2	yes	0	0						1	0
28	MS2	no
29	MS2	no
30	MS2	no
31	SP	yes	1	0						1	0
32	SP	yes	0	0						1	0
33	SP	yes	0	0						1	0
34	SP	no
35	SP	no
36	SP	no
	day 17
	plated	2015-08-07
	read on	2015-08-10
	Environmental									concentration
	Strain	famp	dil 0	dil 1	dil 2	dil 3	dil 4	dil 5		pfu/ml	log
1	QB1	yes	0	0						1	0
2	QB1	yes	0	0						1	0
3	QB1	yes	0	0						1	0
4	QB1	no
5	QB1	no
6	QB1	no
7	QB2	yes	0	0						1	0
8	QB2	yes	0	0						1	0
9	QB2	yes	0	0						1	0
10	QB2	no
11	QB2	no
12	QB2	no
13	GA1	yes	0	0						1	0
14	GA1	yes	0	0						1	0
15	GA1	yes	0	0						1	0
16	GA1	no
17	GA1	no
18	GA1	no
19	GA2	yes	0	0						1	0
20	GA2	yes	0	0						1	0
21	GA2	yes	0	0						1	0
22	GA2	no
23	GA2	no
24	GA2	no
25	MS2	yes
26	MS2	yes
27	MS2	yes
28	MS2	no
29	MS2	no
30	MS2	no
31	SP	yes
32	SP	yes
33	SP	yes
34	SP	no
35	SP	no
36	SP	no
[truncated: 21 more columns]
